# Supplementary material for: Spread of Jacobaea vulgaris and Occurrence of Pyrrolizidine Alkaloids in Regionally Produced Honeys from Northern Germany: Inter- and Intra-Site Variations and Risk Assessment for Special Consumer Groups
Source: Toxins (Basel). 2020 Jul 7;12(7):441. doi: 10.3390/toxins12070441 (PMC7405020; doi:10.3390/toxins12070441)
Supplement: Supplementary file 1 [file toxins-12-00441-s001.zip]

Archive with 3 entries (3 files):
- toxins-847763-Table S1.pdf
- toxins-847763-Table S2 and Table S4.pdf
- toxins-847763-Table S3.xlsx
