# Supplementary material for: Spread of Jacobaea vulgaris and Occurrence of Pyrrolizidine Alkaloids in Regionally Produced Honeys from Northern Germany: Inter- and Intra-Site Variations and Risk Assessment for Special Consumer Groups
Source: Toxins (Basel). 2020 Jul 7;12(7):441. doi: 10.3390/toxins12070441 (PMC7405020; doi:10.3390/toxins12070441)
Supplement: Supplementary file 1 [file toxins-12-00441-s001.zip › toxins-847763-Table S3.xlsx]

## Sheet: results_raw ng_ml
sample ID	season	bee keeper-ID	site		Em [ng/ml]	EmN [ng/ml]	Ec [ng/ml]	EcN [ng/ml]	Eu [ng/ml]	EuN [ng/ml]	Ht [ng/ml]	HtN [ng/ml]	Im [ng/ml]	ImN [ng/ml]	Jb [ng/ml]	JbN [ng/ml]	Lc [ng/ml]	LcN [ng/ml]	Ly [ng/ml]	LyN [ng/ml]	Mc [ng/ml]	McN [ng/ml]	Rs [ng/ml]	RsN [ng/ml]	Sc [ng/ml]	ScN [ng/ml]	Sp [ng/ml]	SpN [ng/ml]	Sk [ng/ml]	PA/PANO sum [ng/ml]	PA/PANO sum [µg/kg]	PA sum [µg/kg]	PANO sum [µg/kg]	PA/PANO	PA/PANO	percentage	percentage
				LOD (results < LOD = 0)	1.44	0.17	0.58	1.9	0.11	0.23	0.77	0.12	0.87	1	0.73	0.13	0.1	0.23	0.24	0.26	0.75	1.72	0.4	0.69	1.26	0.2	1.49	0.18	0.13		(dilution factor 0.1)			Senecio-type	Eupatorium/Borago/Echium-type	Senecio-type	Eupatorium/Borago/Echium-type
				LOQ (results < LOQ = 0.5 LOQ)	4.55	0.52	1.91	5.94	0.35	0.7	2.49	0.38	2.82	3.22	2.37	0.42	0.31	0.69	0.65	0.74	2.43	5.4	1.33	2.26	3.99	0.58	4.68	0.52	0.39					µg/kg	µg/kg
B237/15A	summer 2015	1	a		0	0	0.955	0	0	0	0	0	0	0	5.5255	2.0405	0	0	0	0	0	0	1.637	0	12.479	2.1395	19.9125	2.4955	0	47.1845	4.71845	4.0509	0.66755	4.71845	0	1	0
B237/15 B	summer 2015	1	a		2.275	0	0	2.97	0	0	0	0	0	0	1.185	0	0	0	2.57	0	0	0	0.665	0	7.1435	0	7.1915	0	0	24	2.4	2.103	0.297	1.9155	0.4845	0.798125	0.201875
B237/15 C	summer 2015	1	a		2.275	0	0	0	0	0	0	0	0	0	0	0	0	0	2.7945	0	0	0	0	0	0	0	0	0	0	5.0695	0.50695	0.50695	0	0	0.50695	0	1
B238/15 A	summer 2015	1	b		0	0	0	0	0	0	0	0	0	0	0	0	0	0	3.5855	0	0	0	0	0	0	0	0	0	0	3.5855	0.35855	0.35855	0	0	0.35855	0	1
B238/15 B	summer 2015	1	b		0	0	0	0	0	0	0	0	0	0	1.185	0	0	0	6.403	0	0	0	0	0	1.995	0	2.34	0	0	11.923	1.1923	1.1923	0	0.552	0.6403	0.462971	0.537029
B238/15 C	summer 2015	1	b		0	0	0	0	0	0	0	0	0	0	0	0	0	0	0	0	0	0	0	0	0	0	0	0	0	0	0	0	0	0	0
B239/15 A	summer 2015	1	c		2.275	0	0.955	2.97	0	0	0	0	0	0	5.9115	2.0195	0	0	4.054	0	0	0	3.313	0	19.2905	0	28.87	2.3255	0.4265	72.4105	7.24105	6.50955	0.7315	6.60815	0.6329	0.912596	0.0874045
B239/15 B	summer 2015	1	c		2.275	0	2.33	2.97	0	0	0	0	0	0	7.9985	2.0805	0	0	6.9795	0	0	0	5.4865	0	35.6685	2.2045	42.4615	2.5505	0	113.005	11.3005	10.32	0.98055	10.3751	0.92545	0.918105	0.0818946
B239/15 C	summer 2015	1	c		0	0	0.955	0	0	0	0	0	0	0	1.185	0	0	0	5.217	0	0	0	0	0	1.995	0	2.34	0	0	11.692	1.1692	1.1692	0	0.6475	0.5217	0.553797	0.446203
B240/15 A	summer 2015	1	d		0	0	0.955	0	0	0	0	0	0	0	1.185	0	0	0	8.0945	0	0	0	0.665	0	1.995	0	2.34	0	0	15.2345	1.52345	1.52345	0	0.714	0.80945	0.468673	0.531327
B240/15B	summer 2015	1	d		0	0	0.955	0	0	0	0	0	0	0	4.988	0	0	0	28.148	3.854	0	0	1.6555	0	11.705	0	13.5615	0	0	64.867	6.4867	6.1013	0.3854	3.2865	3.2002	0.506652	0.493348
B240/15 C	summer 2015	1	d		0	0	0	2.97	0	0	0	0	0	0	0	0	0	0	2.424	0	0	0	1.633	0	5.178	0	2.34	0	0	14.545	1.4545	1.1575	0.297	1.2121	0.2424	0.833345	0.166655
B241/15 A	summer 2015	1	e		0	0	0	2.97	0	0	0	0	0	0	0	0	0	0	2.1825	0	0	0	0	0	1.995	0	2.34	0	0	9.4875	0.94875	0.65175	0.297	0.7305	0.21825	0.76996	0.23004
B241/15 B	summer 2015	1	e		0	0	0.955	2.97	0	0	0	0	1.41	0	2.628	0	0	0	4.349	0	0	0	0	0	8.561	0	9.7125	0	0	30.5855	3.05855	2.76155	0.297	2.48265	0.5759	0.811708	0.188292
B241/15 C	summer 2015	1	e		0	0	0	0	0	0	0	0	0	0	0	0	0	0	1.7325	0	0	0	0	0	0	0	0	0	0	1.7325	0.17325	0.17325	0	0	0.17325	0	1
B242/15 A	summer 2015	1	f		0	0	0	2.97	0	0	0	0	0	0	1.185	0	0	0	0	0	0	0	2.086	0	18.37	0	9.7195	0	0	34.3305	3.43305	3.13605	0.297	3.43305	0	1	0
B242/15 B	summer 2015	1	f		0	0	0	2.97	0	0	0	0	0	0	0	0	0	0	0	0	0	0	1.763	0	17.254	0	12.909	0	6.61	41.506	4.1506	3.8536	0.297	4.1506	0	1	0
B242/15 C	summer 2015	1	f		0	0	2.9355	2.97	0	0	0	0	1.41	0	11.525	0	0	0	3.079	0	0	0	30.6675	0	82.209	2.227	63.0875	0	0	200.111	20.0111	19.4914	0.5197	19.5622	0.4489	0.977567	0.0224326
B243/15 A	summer 2015	2	a		0	0	3.853	0	0	0	0	0	1.41	0	30.516	1.904	0	0	2.536	0	0	0	3.58	0	40.541	0	77.555	2.751	0	164.646	16.4646	15.9991	0.4655	16.07	0.3946	0.976033	0.0239666
B243/15 B	summer 2015	2	a		0	0	0	0	0	0	0	0	0	0	0	0	0	0	0	0	0	0	0.665	0	0	2.103	0	0	0	2.768	0.2768	0.0665	0.2103	0.2768	0	1	0
B243/15 C	summer 2015	2	a		0	0	0	0	0	0	0	0	0	0	0	0	0	0	0	0	0	0	0	0	0	0	0	0	0	0	0	0	0	0	0
B244/15 A	summer 2015	2	b		0	0	3.318	0	0	0	0	0	3.217	0	25.956	1.987	0	0	3.617	0	0	0	4.997	0	46.515	2.123	79.837	2.547	0	174.114	17.4114	16.7457	0.6657	16.728	0.6834	0.96075	0.0392501
B244/15 B	summer 2015	2	b		0	0	10.628	2.97	0	0	0	0	3.905	0	98.622	2.587	0	0	3.299	0	0	0	21.454	0	98.51	2.84	170.429	3.27	0.65	419.164	41.9164	40.7497	1.1667	41.196	0.7204	0.982813	0.0171866
B244/15 C	summer 2015	2	b		0	0	0.955	0	0	0	0	0	3.176	0	5.481	1.823	0	0	2.894	0	0	0	3.125	0	28.382	0	38.216	2.391	0	86.443	8.6443	8.2229	0.4214	8.0373	0.607	0.92978	0.0702197
B245/15 A	summer 2015	3	a		0	0	0.955	0	0	0	0	0	1.41	0	13.563	1.877	0	0	0	0	0	0	10.804	0	90.745	2.128	62.236	2.506	0.527	186.751	18.6751	18.024	0.6511	18.5341	0.141	0.99245	0.00755016
B245/15 B	summer 2015	3	a		0	0	0.955	0	0	0	0	0	0	0	3.481	1.812	0	0	0	0	0	0	3.293	0	23.281	0	15.646	0	0	48.468	4.8468	4.6656	0.1812	4.8468	0	1	0
B245/15 C	summer 2015	3	a		0	0	0.955	0	0	0	0	0	0	0	0	0	0	0	0	0	0	0	0.665	0	4.878	0	2.34	0	0	8.838	0.8838	0.8838	0	0.8838	0	1	0
B296/15 A	summer 2015	5	a		0	0	0	0	0	0	0	0	0	0	0	0	0	0	0	0	0	0	0	0	0	0	0	0	0	0	0	0	0	0	0
B296/15 B	summer 2015	5	a		0	0	0	0	0	0	0	0	0	0	0	0	0	0	0	0	0	0	0	0	0	0	0	0	0	0	0	0	0	0	0
B296/15 C	summer 2015	5	a		0	0	0	0	0	0	0	0	0	0	0	0	0	0	0	0	0	0	0	0	0	0	0	0	0	0	0	0	0	0	0
B252/15 A	summer 2015	8	a		6.798	0	0	0	0	0	0	0	0	0	0	0	0	0	0	0	0	0	0	0	0	0	0	0	0	6.798	0.6798	0.6798	0	0	0.6798	0	1
B252/15 B	summer 2015	8	a		11.513	0	0	0	0	0	0	0	0	0	0	0	0	0	0	0	0	0	0	0	0	2.144	0	0	0	13.657	1.3657	1.1513	0.2144	0.2144	1.1513	0.156989	0.843011
B252/15 C	summer 2015	8	a		2.275	0	0	0	0	0	0	0	0	0	1.185	0	0	0	0	0	0	0	0	0	0	0	0	0	0	3.46	0.346	0.346	0	0.1185	0.2275	0.342486	0.657514
B253/15 A	summer 2015	8	b		0	0	2.182	0	0	0	0	0	0	0	4.788	0	0	0	0	0	0	0	0.665	0	8.14	0	36.265	0	0	52.04	5.204	5.204	0	5.204	0	1	0
B253/15 B	summer 2015	8	b		0	0	0	0	0	0	0	0	0	0	1.185	0	0	0	0	0	0	0	0.665	0	6.905	0	11.119	0	0	19.874	1.9874	1.9874	0	1.9874	0	1	0
B253/15 C	summer 2015	8	b		0	0	0.955	0	0	0	0	0	0	0	2.724	0	0	0	0	0	0	0	0.665	0	1.995	0	12.336	0	0	18.675	1.8675	1.8675	0	1.8675	0	1	0
B254/15 A	summer 2015	9	a		0	0	0	0	0	0	0	0	0	0	14.508	0	0	0	0	0	0	0	2.718	0	25.722	0	42.871	0	0	85.819	8.5819	8.5819	0	8.5819	0	1	0
B254/15 B	summer 2015	9	a		0	0	0	0	0	0	0	0	0	0	1.185	0	0	0	0	0	0	0	0.665	0	4.606	0	5.526	2.722	0	14.704	1.4704	1.1982	0.2722	1.4704	0	1	0
B254/15 C	summer 2015	9	a		0	0	0.955	0	0	0	0	0	0	0	14.543	0	0	0	2.138	0	0	0	2.534	0	22.331	0	37.408	0	0	79.909	7.9909	7.9909	0	7.7771	0.2138	0.973245	0.0267554
B255/15 A	summer 2015	9	b		0	0	3.274	2.97	0	0	0	0	0	1.61	39.222	3.338	0	0	1.965	4.036	0	0	9.708	0	86.231	9.23	130.268	16.71	0	308.562	30.8562	27.0668	3.7894	30.0951	0.7611	0.975334	0.024666
B255/15 B	summer 2015	9	b		0	0	3.412	2.97	0	0	0	0	0	0	40.013	2.76	0	0	1.982	0	0	0	11.173	0	83.345	5.797	138.71	11.094	0	301.256	30.1256	27.8635	2.2621	29.9274	0.1982	0.993421	0.00657912
B255/15 C	summer 2015	9	b		0	0	0	0	0	0	0	0	0	0	1.185	0	0	0	3.05	0	0	0	2.084	0	18.443	0	22.119	0	0	46.881	4.6881	4.6881	0	4.3831	0.305	0.934942	0.0650583
B256/15 A	summer 2015	10	a		0	0	0.955	0	0	0	0	0	0	0	6.419	0	0	0	2.2795	0	0	0	3.201	0	20.379	0	0	0	0	33.2335	3.32335	3.32335	0	3.0954	0.22795	0.93141	0.0685904
B256/15 B	summer 2015	10	a		0	0	4.313	0	0	0	0	0	5.177	0	27.646	0	0	0	0	0	0	0	18.141	0	181.932	0.815	131.496	0.894	0	370.414	37.0414	36.8705	0.1709	36.5237	0.5177	0.986024	0.0139763
B256/15 C	summer 2015	10	a		0	0	5.144	0	0	0	0	0	1.41	0	56.086	0.481	0	0	0	0	0	0	21.67	0	159.362	2.654	84.931	1.723	0	333.461	33.3461	32.8603	0.4858	33.2051	0.141	0.995772	0.00422838
B258/15 A	summer 2015	10	b		0	0	5.439	0	0	0	0	0	1.41	0	30.4785	0	0	0	0	0	0	0	17.8375	0	153.507	0.9385	127.474	0.992	0	338.076	33.8076	33.6145	0.19305	33.6666	0.141	0.995829	0.00417067
B258/15 B	summer 2015	10	b		0	0	0.955	0	0	0	0	0	0	0	8.43	0	0	0	0	0	0	0	4.498	0	28.944	0	21.502	0	0	64.329	6.4329	6.4329	0	6.4329	0	1	0
B258/15 C	summer 2015	10	b		0	0	0	0	0	0	0	0	0	0	0	0	0	0	0	0	0	0	0.665	0	1.995	0	2.34	0	0	5	0.5	0.5	0	0.5	0	1	0
B259/15 A	summer 2015	11	a		0	0	0.955	0	0	0	0	0	0	0	12.857	0	0	0	0	0	0	0	6.4995	0	65.8105	0.8215	54.859	0.8405	0	142.643	14.2643	14.0981	0.1662	14.2643	0	1	0
B259/15 B	summer 2015	11	a		0	0	0.955	0	0	0	0	0	0	0	21.157	0	0	0	0	0	0	0	5.442	0	47.318	0	31.821	0	0	106.693	10.6693	10.6693	0	10.6693	0	1	0
B259/15 C	summer 2015	11	a		0	0	0.955	0	0	0	0	0	0	0	5.413	0	0	0	0	0	0	0	2.359	0	12.036	0	9.935	0	0	30.698	3.0698	3.0698	0	3.0698	0	1	0
B260/15 A	summer 2015	11	b		0	0	0	0	0	0	0	0	0	0	0	0	0	0	0	0	0	0	0	0	0	0	0	0	0	0	0	0	0	0	0
B260/15 B	summer 2015	11	b		0	0	0	0	0	0	0	0	0	0	0	0	0	0	0	0	0	0	0.665	0	1.995	0	2.34	0	0	5	0.5	0.5	0	0.5	0	1	0
B260/15 C	summer 2015	11	b		0	0	0	0	0	0	0	0	0	0	0	0	0	0	0	0	0	0	0	0	1.995	0	0	0	0	1.995	0.1995	0.1995	0	0.1995	0	1	0
B262/15 A	summer 2015	12	a		0	0	0	0	0	0	0	0	0	0	0	0	0	0	0	0	0	0	0	3.2945	0	0	0	0	0	3.2945	0.32945	0	0.32945	0.32945	0	1	0
B262/15 B	summer 2015	12	a		0	0	0	0	0	0	0	0	0	0	0	0	0	0	0	49.483	0	0	0	0	0	0	0	2.2685	0	51.7515	5.17515	0	5.17515	0.22685	4.9483	0.0438345	0.956166
B262/15 C	summer 2015	12	a		0	0	0	0	0	0	0	0	0	0	0	0	0	0	0	0	0	0	0	3.3115	0	0	0	2.4415	0	5.753	0.5753	0	0.5753	0.5753	0	1	0
B263/15 A	summer 2015	13	a		2.275	0	0.955	0	0	0	0	0	0	0	0	0	0	0	1.386	0	0	0	0	0	0	6.065	0	7.108	0	17.789	1.7789	0.4616	1.3173	1.4128	0.3661	0.794199	0.205801
B263/15 B	summer 2015	13	a		2.275	0	1.976	0	0	0	0	0	3.316	0	1.185	0	0	0	7.884	0	0	0	0	0	0	7.456	0	9.827	0	33.919	3.3919	1.6636	1.7283	2.0444	1.3475	0.60273	0.39727
B264/1 A	summer 2015	13	b		0	0	0	0	0	0	0	0	0	0	1.185	0	0	0	0	0	0	0	0.665	3.329	0	0	0	2.271	0	7.45	0.745	0.185	0.56	0.745	0	1	0
B264/15 B	summer 2015	13	b		0	0	4.4995	0	0	0	0	0	0	0	7.853	1.9815	0	0	0	0	0	0	16.547	3.513	0	3.3145	0	3.6365	0	41.345	4.1345	2.88995	1.24455	4.1345	0	1	0
B264/15 C	summer 2015	13	b		2.275	0	0	0	0	0	0	0	0	0	0	0	0	0	0	0	0	0	0.665	3.3205	0	1.7955	2.34	4.578	0	14.974	1.4974	0.528	0.9694	1.2699	0.2275	0.84807	0.15193
B265/15 A	summer 2015	13	c		2.275	0	0.955	0	0	0	0	0	1.41	0	1.185	0	0	0	8.143	0	0	0	0	1.13	0	8.045	0	6.199	0	29.342	2.9342	1.3968	1.5374	1.7514	1.1828	0.596892	0.403108
B265/15 B	summer 2015	13	c		0	0	0.955	0	0	0	0	0	1.41	0	1.185	0	0	0	10.295	0	0	0	0	1.13	0	3.993	0	4.248	0	23.216	2.3216	1.3845	0.9371	1.1511	1.1705	0.495822	0.504178
B266/15 B	summer 2015	14	a		0	0	0	0	0	0	0	0	0	0	1.185	0	0	0	0	0	0	0	0	0	1.995	0	0	0	0	3.18	0.318	0.318	0	0.318	0	1	0
B266/15 B	summer 2015	14	a		0	0	0	0	0	0	0	0	0	0	0	0	0	0	5.877	0	0	0	0	0	0	0	0	0	0	5.877	0.5877	0.5877	0	0	0.5877	0	1
B266/15 B	summer 2015	14	a		0	0	0	0	0	0	0	0	0	0	2.72	0	0	0	1.05	0	0	0	0.665	0	4.415	0	2.34	0	0	11.19	1.119	1.119	0	1.014	0.105	0.906166	0.0938338
B267/15 B	summer 2015	14	b		0	0	0	0	0	0	0	0	5.5495	0	0	0	0	0	9.7205	0	0	0	0	0	0	0	0	0	0	15.27	1.527	1.527	0	0	1.527	0	1
B267/15 B	summer 2015	14	b		0	0	0	0	0	0	0	0	1.41	0	0	0	0	0	5.069	0	0	0	0	0	0	0	0	0	0	6.479	0.6479	0.6479	0	0	0.6479	0	1
B267/15 B	summer 2015	14	b		0	0	0	0	0	0	0	0	1.41	0	0	0	0	0	2.497	0	0	0	0	0	1.995	0	0	0	0	5.902	0.5902	0.5902	0	0.1995	0.3907	0.338021	0.661979
B268/15 A	summer 2015	15	a		0	0	0	0	0	0	0	0	0	0	6.2995	0	0	0	0	0	0	0	3.0805	0	16.525	0	14.4125	0	0	40.3175	4.03175	4.03175	0	4.03175	0	1	0
B268/15 B	summer 2015	15	a		0	0	2.137	0	0	0	0	0	0	0	12.935	0	0	0	0	0	0	0	5.582	0	38.003	0	37.546	0	2.234	98.437	9.8437	9.8437	0	9.8437	0	1	0
B268/15 C	summer 2015	15	a		0	0	0	0	0	0	0	0	0	0	5.084	0	0	0	0	0	0	0	2.008	0	10.746	0	10.831	0	0	28.669	2.8669	2.8669	0	2.8669	0	1	0
B269/15 A	summer 2015	16	a		0	0	0.955	0	0	0	0	0	1.41	0	4.6365	0	0	0	1.7865	0	0	0	1.8765	0	12.85	0	15.351	0	0	38.8655	3.88655	3.88655	0	3.5669	0.31965	0.917755	0.0822452
B269/15 B	summer 2015	16	a		0	0	5.512	0	0	0	0	0	0	0	145.491	2.287	0	0	0	0	0	0	19.021	0	224.525	7.092	381.147	9.635	0	794.71	79.471	77.5696	1.9014	79.471	0	1	0
B272/15 A	summer 2015	17	a		0	0	0	0	0	0	0	0	0	0	0	0	0	0	1.513	0	0	0	0	0	4.4185	0	2.34	0	0	8.2715	0.82715	0.82715	0	0.67585	0.1513	0.817083	0.182917
B272/15 B	summer 2015	17	a		0	0	0	0	0	0	0	0	0	0	0	0	0	0	2.414	0	0	0	0	0	1.995	0	0	0	0	4.409	0.4409	0.4409	0	0.1995	0.2414	0.452484	0.547516
B272/15 C	summer 2015	17	a		0	0	0	0	0	0	0	0	0	0	0	0	0	0	0	0	0	0	0.665	0	1.995	0	2.34	0	0	5	0.5	0.5	0	0.5	0	1	0
B273/15 A	summer 2015	18	a		0	0	0.955	0	0	0	0	0	0	0	10.763	0	0	0	0	0	0	0	2.542	0	24.97	0	31.598	0	0	70.828	7.0828	7.0828	0	7.0828	0	1	0
B273/15 B	summer 2015	18	a		0	0	6.928	0	0	0	0	0	0	0	55.533	0.21	0	0	10.147	0	0	0	12.742	0	146.885	1.504	181.496	2.363	0	417.808	41.7808	41.3731	0.4077	40.7661	1.0147	0.975714	0.0242863
B273/15 C	summer 2015	18	a		0	0	0.955	0	0	0	0	0	0	0	10.898	0	0	0	0	0	0	0	2.269	0	17.973	0	20.488	0	0	52.583	5.2583	5.2583	0	5.2583	0	1	0
B274/15 A	summer 2015	19	a		0	0	0.955	0	0	0	0	0	0	0	3.4645	0	0	0	0.9695	0	0	0	0	0	1.995	0	2.34	0	0	9.724	0.9724	0.9724	0	0.87545	0.09695	0.900298	0.0997018
B274/15 B	summer 2015	19	a		2.275	0	0	0	0	0	0	0	0	0	0	0	0	0	0	0	0	0	0	0	0	0	2.34	0	0	4.615	0.4615	0.4615	0	0.234	0.2275	0.507042	0.492958
B275/15 A	summer 2015	19	b		2.275	0	0	0	0	0	0	0	0	0	0	0	0	0	0	0	0	0	0	0	0	0	0	0	0	2.275	0.2275	0.2275	0	0	0.2275	0	1
B275/15 B	summer 2015	19	b		0	0	0	0	0	0	0	0	1.41	0	1.185	0	0	0	1.992	0	0	0	0	0	1.995	0	2.34	0	0	8.922	0.8922	0.8922	0	0.552	0.3402	0.618695	0.381305
B275/15 C	summer 2015	19	b		0	0	0	0	0	0	0	0	0	0	0	0	0	0	0	0	0	0	0	0	0	0	0	0	0	0	0	0	0	0	0
B276/15 A	summer 2015	19	c		0	0	0	0	0	0	0	0	0	0	4.2355	0	0	0	1.1155	0	0	0	2.2695	0	13.4	0	8.3895	0	0	29.41	2.941	2.941	0	2.82945	0.11155	0.962071	0.0379293
B276/15 B	summer 2015	19	c		2.275	0	0	0	0	0	0	0	0	0	7.86	0	0	0	0	0	0	0	4.583	0	24.787	0	22.213	0	0	61.718	6.1718	6.1718	0	5.9443	0.2275	0.963139	0.0368612
B276/15 C	summer 2015	19	c		0	0	0.955	0	0	0	0	0	0	0	13.464	0	0	0	0	0	0	0	5.736	0	25.8	0.29	27.894	0	0	74.139	7.4139	7.3849	0.029	7.4139	0	1	0
B277/15 A	summer 2015	19	d		15.8525	0	0	0	0	0	0	0	0	0	1.185	0	0	0	0	0	0	0	0	0	1.995	0	2.34	0	0	21.3725	2.13725	2.13725	0	0.552	1.58525	0.258276	0.741724
B277/15 B	summer 2015	19	d		5.817	0	0	0	0	0	0	0	0	0	1.185	0	0	0	0	0	0	0	2.69	0	5.663	0	5.926	0	0	21.281	2.1281	2.1281	0	1.5464	0.5817	0.726658	0.273342
B277/15 C	summer 2015	19	d		2.275	0	0	0	0	0	0	0	0	0	0	0	0	0	0	0	0	0	1.419	0	1.995	0	2.34	0	0	8.029	0.8029	0.8029	0	0.5754	0.2275	0.716652	0.283348
B278/15 A	summer 2015	20	a		0	0	4.124	0	0	0	0	0	0	0	54.984	1.0635	0	0	0	0	0	0	8.5535	0	72.5795	7.9445	87.6995	5.915	0	242.863	24.2863	22.794	1.4923	24.2863	0	1	0
B278/15 B	summer 2015	20	a		0	0	5.623	0	0	0	0	0	0	0	61.33	1.004	0	0	1.507	0	0	0	13.438	0	96.941	2.221	94.248	1.565	0.559	278.436	27.8436	27.3646	0.479	27.6929	0.1507	0.994588	0.00541237
B278/15 C	summer 2015	20	a		0	0	4.634	0	0	0	0	0	0	0	55.012	0.21	0	0	0	0	0	0	9.667	0	64.585	1.286	79.643	1.229	0	216.266	21.6266	21.3541	0.2725	21.6266	0	1	0
B279/15 A	summer 2015	21	a		10.0645	0	0	0	0	0	0	0	0	0	0	0	0	0	0	0	0	0	0	0	0	0	0	0	0	10.0645	1.00645	1.00645	0	0	1.00645	0	1
B279/15 B	summer 2015	21	a		0	0	0	0	0	0	0	0	0	0	6.81	0	0	0	0	0	0	0	3.265	0	15.081	0	13.362	0	0	38.518	3.8518	3.8518	0	3.8518	0	1	0
B279/15 C	summer 2015	21	a		0	0	0	0	0	0	0	0	0	0	1.185	0	0	0	0	0	0	0	1.516	0	1.995	0	2.34	0	0	7.036	0.7036	0.7036	0	0.7036	0	1	0
B280/15 A	summer 2015	21	b		12.1955	0	0	0	0	0	0	0	0	0	0	0	0	0	0	0	0	0	0	0	0	0	0	0	0	12.1955	1.21955	1.21955	0	0	1.21955	0	1
B280/15 B	summer 2015	21	b		16.228	0	0	0	0	0	0	0	0	0	0	0	0	0	0	0	0	0	0	0	1.995	0	2.34	0	0	20.563	2.0563	2.0563	0	0.4335	1.6228	0.210816	0.789184
B280/15 C	summer 2015	21	b		4.594	0	0	0	0	0	0	0	0	0	0	0	0	0	0	0	0	0	0	0	0	0	0	0	0	4.594	0.4594	0.4594	0	0	0.4594	0	1
B281/15 A	summer 2015	22	a		0	0	0	0	0	0	0	0	0	0	3.1655	0	0	0	0	0	0	0	1.908	0	9.055	0	10.1305	0	0	24.259	2.4259	2.4259	0	2.4259	0	1	0
B281/15 B	summer 2015	22	a		0	0	0	0	0	0	0	0	0	0	9.574	0	0	0	1.57	0	0	0	1.698	0	19.664	0	11.836	0	0	44.342	4.4342	4.4342	0	4.2772	0.157	0.964593	0.0354066
B281/15 C	summer 2015	22	a		0	0	0.955	0	0	0	0	0	0	0	7.188	0	0	0	0	0	0	0	2.775	0	23.566	0	26.658	0	0	61.142	6.1142	6.1142	0	6.1142	0	1	0
B284/15 A	summer 2015	22	b		2.275	0	0	0	0	0	0	0	0	0	0	0	0	0	0	0	0	0	0	0	0	0	0	0	0	2.275	0.2275	0.2275	0	0	0.2275	0	1
B284/15 B	summer 2015	22	b		0	0	0	0	0	0	0	0	0	0	0	0	0	0	0	0	0	0	0	0	1.995	0	2.34	0	0	4.335	0.4335	0.4335	0	0.4335	0	1	0
B284/15 C	summer 2015	22	b		0	0	0	0	0	0	0	0	0	0	0	0	0	0	0	0	0	0	0	0	1.995	0	0	0	0	1.995	0.1995	0.1995	0	0.1995	0	1	0
B285/15 A	summer 2015	22	c		0	0	0	0	0	0	0	0	0	0	0	0	0	0	2.333	0	0	0	0	0	1.995	0	0	0	0	4.328	0.4328	0.4328	0	0.1995	0.2333	0.460952	0.539048
B285/15 B	summer 2015	22	c		0	0	9.389	0	0	0	0	0	0	0	51.192	0	0	0	1.422	0	0	0	21.912	0	205.458	0	185.458	0.26	0.719	475.81	47.581	47.555	0.026	47.4388	0.1422	0.997011	0.00298859
B285/15 C	summer 2015	22	c		0	0	0	0	0	0	0	0	0	0	4.299	0	0	0	1.403	0	0	0	2.615	0	14.641	0	15.565	0	0	38.523	3.8523	3.8523	0	3.712	0.1403	0.96358	0.0364198
B286/15 A	summer 2015	22	d		0	0	19.151	0	0	0	0	0	0	1.61	161.72	2.418	0	0	10.338	2.176	0	0	46.318	2.862	404.155	20.225	406.707	25.756	1.064	1104.5	110.45	104.945	5.5047	109.038	1.4124	0.987212	0.0127877
B286/15 B	summer 2015	22	d		0	0	4.245	0	0	0	0	0	0	0	33.067	0	0	0	9.588	0.37	0	0	9.638	0	72.01	0	83.033	0	0	211.951	21.1951	21.1581	0.037	20.1993	0.9958	0.953017	0.0469826
B286/15 C	summer 2015	22	d		0	0	0	0	0	0	0	0	0	0	9.0825	0	0	0	1.4695	0	0	0	2.879	0	19.911	0	22.024	0	0	55.366	5.5366	5.5366	0	5.38965	0.14695	0.973458	0.0265416
B287/15 A	summer 2015	25	a		0	0	0	0	0	0	0	0	0	0	0	0	0	0	0	0	0	0	0	0	0	0	0	0	0	0	0	0	0	0	0
B287/15 B	summer 2015	25	a		0	0	0	0	0	0	0	0	0	0	0	0	0	0	0	0	0	0	0	0	1.995	0	0	0	0	1.995	0.1995	0.1995	0	0.1995	0	1	0
B287/15 C	summer 2015	25	a		0	0	0	0	0	0	0	0	1.41	0	2.9625	0	0	0	2.7165	0	0	0	1.372	0	6.9225	0	7.666	0	0	23.0495	2.30495	2.30495	0	1.8923	0.41265	0.820972	0.179028
B288/15 A	summer 2015	26	a		0	0	4.258	0	0	0	0	0	0	0	40.1265	0	0	0	2.2635	0	0	0	12.6505	0	69.9555	0	95.609	0	0	224.863	22.4863	22.4863	0	22.26	0.22635	0.989934	0.0100661
B288/15 B	summer 2015	26	a		0	0	0	0	0	0	0	0	0	0	3.7595	0	0	0	3.21	0	0	0	2.485	0	17.744	0	17.2145	0	0	44.413	4.4413	4.4413	0	4.1203	0.321	0.927724	0.0722761
B288/15 C	summer 2015	26	a		0	0	0	0	0	0	0	0	0	0	9.3545	0	0	0	2.919	0	0	0	3.592	0	18.394	0	23.033	0	0	57.2925	5.72925	5.72925	0	5.43735	0.2919	0.949051	0.0509491
B289/15 A	summer 2015	27	a		0	0	0	0	0	0	0	0	0	0	0	0	0	0	0	0	0	0	0	0	0	0	0	0	0	0	0	0	0	0	0
B289/15 B	summer 2015	27	a		0	0	0	0	0	0	0	0	0	0	0	0	0	0	0	0	0	0	0	0	0	0	0	0	0	0	0	0	0	0	0
B290/15 A	summer 2015	28	a		0	0	0	0	0	0	0	0	0	0	0	0	0	0	0	0	0	0	0	0	0	0	0	0	0	0	0	0	0	0	0
B290/15 B	summer 2015	28	a		0	0	0	0	0	0	0	0	0	0	0	0	0	0	0	0	0	0	0	0	0	0	0	0	0	0	0	0	0	0	0
B291/15 A	summer 2015	29	a		2.275	0	0	0	0	0	0	0	0	0	19.561	0	0	0	0	0	0	0	11.574	0	134.174	0	98.741	0	5.991	272.316	27.2316	27.2316	0	27.0041	0.2275	0.991646	0.00835426
B291/15 B	summer 2015	29	a		0	0	0	0	0	0	0	0	0	0	14.423	0	0	0	0	0	0	0	4.4715	0	51.613	0	33.8055	0	0	104.313	10.4313	10.4313	0	10.4313	0	1	0
B293/15 A	summer 2015	29	b		0	0	0	0	0	0	0	0	0	0	61.61	0	0	0	0	0	0	0	11.445	0	100.3	0	121.843	0.26	0	295.458	29.5458	29.5198	0.026	29.5458	0	1	0
B293/15 B	summer 2015	29	b		2.275	0	11.593	0	0	0	0	0	1.41	0	124.634	0.21	0	0	1.956	0	0	0	15.132	0	161.864	1.062	258.985	1.578	0.443	581.142	58.1142	57.8292	0.285	57.5501	0.5641	0.990293	0.00970675
B293/15 C	summer 2015	29	b		0	0	4.928	0	0	0	0	0	0	0	41.267	0	0	0	0	0	0	0	13.704	0	104.209	0	156.956	0.612	0	321.676	32.1676	32.1064	0.0612	32.1676	0	1	0
B294/15 A	summer 2015	30	a		5.529	0	0	0	0	0	0	0	0	0	0	0	0	0	0	0	0	0	0	0	0	0	0	0	0	5.529	0.5529	0.5529	0	0	0.5529	0	1
B294/15 B	summer 2015	30	a		11.258	0	0	0	0	0	0	0	0	0	0	0	0	0	0	0	0	0	0	0	1.995	0	0	0	0	13.253	1.3253	1.3253	0	0.1995	1.1258	0.150532	0.849468
B294/15 C	summer 2015	30	a		10.2565	0	0	0	0	0	0	0	0	0	0	0	0	0	0	0	0	0	0	0	1.995	0	2.34	0	1.339	15.9305	1.59305	1.59305	0	0.5674	1.02565	0.356172	0.643828
B297/15 A	summer 2015	32	a		0	0	0	0	0	0	0	0	1.41	0	0	0	0	0	1.932	0	0	0	0	0	0	0	0	0	0	3.342	0.3342	0.3342	0	0	0.3342	0	1
B297/15 B	summer 2015	32	a		0	0	0	0	0	0	0	0	0	0	0	0	0	0	0	0	0	0	0	0	0	0	0	0	0	0	0	0	0	0	0
B297/15 C	summer 2015	32	a		0	0	0	0	0	0	0	0	0	0	0	0	0	0	0	0	0	0	0	0	0	0	0	0	0	0	0	0	0	0	0
B299/15 A	summer 2015	33	a		2.275	0	0	0	0	0	0	0	1.41	0	18.357	0	0	0	3.525	0	0	0	8.795	0	33.365	0	52.613	0	0	120.34	12.034	12.034	0	11.313	0.721	0.940086	0.0599136
B299/15 B	summer 2015	33	a		2.275	0	15.199	0	0	0	0	0	0	0	37.8	0	0	0	0	0	0	0	27.02	0	161.638	2.829	198.942	3.236	0	448.939	44.8939	44.2874	0.6065	44.6664	0.2275	0.994932	0.0050675
B299/15 C	summer 2015	33	a		0	0	7.911	0	0	0	0	0	0	0	27.276	0	0	0	0	0	0	0	15.218	0	69.936	0	94.981	2.72	2.208	220.25	22.025	21.753	0.272	22.025	0	1	0
B300/15 A	summer 2015	34	a		5.254	0	2.746	0	0	0	0	0	0	0	8.052	0	0	0	0	0	0	0	4.459	0	16.757	0	34.772	0	0	72.04	7.204	7.204	0	6.6786	0.5254	0.927068	0.0729317
B300/15 B	summer 2015	34	a		2.275	0	0.955	0	0	0	0	0	0	0	3.684	0	0	0	0	0	0	0	0	0	7.502	0	11.997	0	0	26.413	2.6413	2.6413	0	2.4138	0.2275	0.913868	0.0861318
B300/15 C	summer 2015	34	a		4.81	0	2.632	0	0	0	0	0	0	0	6.701	0	0	0	0	0	0	0	0	0	18.294	0	46.837	0	0	79.274	7.9274	7.9274	0	7.4464	0.481	0.939324	0.0606756
B301/15 A	summer 2015	34	b		0	0	0.955	0	0	0	0	0	2.821	0	5.751	1.801	0	0	2.574	0	0	0	4.158	0	23.253	0	21.568	0	0	62.881	6.2881	6.108	0.1801	5.7486	0.5395	0.914203	0.085797
B301/15 B	summer 2015	34	b		0	0	0.955	0	0	0	0	0	3.188	0	1.185	0	0	0	2.741	0	0	0	1.33	0	5.328	0	7.893	0	0	22.62	2.262	2.262	0	1.6691	0.5929	0.737887	0.262113
B301/15 C	summer 2015	34	b		2.275	0	2.514	0	0	0	0	0	5.085	0	12.397	1.857	0	0	4.513	0	0	0	4.189	0	32.254	2.056	45.516	0	0	112.656	11.2656	10.8743	0.3913	10.0783	1.1873	0.894608	0.105392
B302/15 A	summer 2015	34	c		2.275	0	2.626	0	0	0	0	0	1.41	0	4.83	0	0	0	0	0	0	0	0	0	14.985	0	38.53	0	0	64.656	6.4656	6.4656	0	6.0971	0.3685	0.943006	0.0569939
B302/15 B	summer 2015	34	c		2.275	0	0	0	0	0	0	0	1.41	0	0	0	0	0	2.653	0	0	0	0	0	7.86	0	9.335	0	0	23.533	2.3533	2.3533	0	1.7195	0.6338	0.730676	0.269324
B302/15 C	summer 2015	34	c		2.275	0	7.085	0	0	0	0	0	1.41	0	42.088	2.066	0	0	2.172	0	0	0	10.441	0	69.962	2.883	149.19	3.889	0	293.461	29.3461	28.4623	0.8838	28.7604	0.5857	0.980042	0.0199584
B303/15 A	summer 2015	35	a		2.275	0	0	0	0	0	0	0	0	0	0	0	0	0	0	0	0	0	0	0	0	0	0	0	0	2.275	0.2275	0.2275	0	0	0.2275	0	1
B303/15 B	summer 2015	35	a		2.275	0	0	0	0	0	0	0	0	0	0	0	0	0	0	0	0	0	0	0	0	0	2.34	0	0	4.615	0.4615	0.4615	0	0.234	0.2275	0.507042	0.492958
B303/15 C	summer 2015	35	a		2.275	0	0	0	0	0	0	0	0	0	0	0	0	0	0	0	0	0	0	0	1.995	0	2.34	0	0	6.61	0.661	0.661	0	0.4335	0.2275	0.655825	0.344175
B304/15 A	summer 2015	36	a		2.275	0	0	0	0	0	0	0	0	0	0	0	0	0	0	0	0	0	0	0	1.995	0	2.34	0	0	6.61	0.661	0.661	0	0.4335	0.2275	0.655825	0.344175
B304/15 B	summer 2015	36	a		2.275	0	0	0	0	0	0	0	0	0	0	0	0	0	0	0	0	0	0	0	0	0	0	0	0	2.275	0.2275	0.2275	0	0	0.2275	0	1
B119/16 A	spring 2016	1	a		0	0	0	0	0	0	0	0	0	0	24.059	1.4485	0	0	0	0	0	0	9.5555	0	66.4975	7.1145	108.564	6.7815	0.195	224.215	22.4215	20.8871	1.53445	22.4215	0	1	0
B119/16 B	spring 2016	1	a		0	0	0	0	0	0	0	0	0	0	0	0	0	0	0	0	0	0	0	0	4.699	1.109	2.34	0.5735	0	8.7215	0.87215	0.7039	0.16825	0.87215	0	1	0
B119/16 C	spring 2016	1	a		0	0	0	0	0	0	0	0	0	0	72.427	1.4985	0	0	0	0	0	0	27.2075	0	164.874	10.095	309.682	7.8755	0.626	594.284	59.4284	57.4816	1.9469	59.4284	0	1	0
B121/16 A	spring 2016	1	b		0	0	0	0	0	0	0	0	0	0	0	0	0	0	0	0	0	0	0	0	0	0.29	0	0	0	0.29	0.029	0	0.029	0.029	0	1	0
B121/16 B	spring 2016	1	b		0	0	0	0	0	0	0	0	0	0	0	0	0	0	0	0	0	0	0	0	0	0	0	0	0	0	0	0	0	0	0
B121/16 C	spring 2016	1	b		0	0	0	0	0	0	0	0	0	0	0	0	0	0	0	0	0	0	0	0	0	1.0975	0	0	0	1.0975	0.10975	0	0.10975	0.10975	0	1	0
B120/16 A	spring 2016	1	c		0	0	0	0	0	0	0	0	0	0	0	0	0	0	0	0	0	0	0	0	0	0	0	0	0	0	0	0	0	0	0
B120/16 B	spring 2016	1	c		0	0	0	0	0	0	0	0	0	0	0	0	0	0	0	0	0	0	0	0	0	0	0	0	0	0	0	0	0	0	0
B120/16 C	spring 2016	1	c		0	0	0	0	0	0	0	0	0	0	0	0	0	0	0	0	0	0	0	1.13	0	2.871	0	0	0	4.001	0.4001	0	0.4001	0.4001	0	1	0
B123/16 A	spring 2016	1	e		0	0	0	0	0	0	0	0	0	0	0	0	0	0	0	0.37	0	0	0	0	0	0	0	0	0	0.37	0.037	0	0.037	0	0.037	0	1
B123/16 B	spring 2016	1	e		0	0	0	0	0	0	0	0	0	0	0	0	0	0	0	0	0	0	0	0	0	0	0	0	0	0	0	0	0	0	0
B123/16 C	spring 2016	1	e		0	0	0	0	0	0	0	0	0	0	0	0	0	0	0	0	0	0	0	0	0	0.29	0	0	0	0.29	0.029	0	0.029	0.029	0	1	0
B122/16 A	spring 2016	1	f		0	0	0	0	0	0	0	0	0	0	0	0	0	0	0	0	0	0	0	0	0	0	0	0	0	0	0	0	0	0	0
B122/16 B	spring 2016	1	f		0	0	0	0	0	0	0	0	0	0	0	0	0	0	0	0	0	0	0	0	0	0	0	0	1.3675	1.3675	0.13675	0.13675	0	0.13675	0	1	0
B124/16 A	spring 2016	1	h		2.275	0	0	0	0	0	0	0	0	0	0	0	0	0	0	0.37	0	0	0	1.13	0	1.172	0	0	0	4.947	0.4947	0.2275	0.2672	0.2302	0.2645	0.465333	0.534667
B124/16 B	spring 2016	1	h		0	0	0	0	0	0	0	0	0	0	0	0	0	0	0	0.37	0	0	0	0	0	0	0	0	0	0.37	0.037	0	0.037	0	0.037	0	1
B124/16 C	spring 2016	1	h		0	0	0	0	0	0	0	0	0	0	0	0	0	0	0	0	0	0	0	0	0	0	0	0	0	0	0	0	0	0	0
B125/16 A	spring 2016	1	i		11.095	0	0	0	0	0	0	0	0	0	0	0	0	0	0	0.37	0	0	0	0	0	0	0	0	0	11.465	1.1465	1.1095	0.037	0	1.1465	0	1
B125/16 B	spring 2016	1	i		2.275	0	0	0	0	0	0	0	0	0	0	0	0	0	0	0	0	0	0	0	0	0	0	0	0	2.275	0.2275	0.2275	0	0	0.2275	0	1
B125/16 C	spring 2016	1	i		0	0	0	0	0	0	0	0	0	0	0	0	0	0	0	0	0	0	0	0	0	0	0	0	0	0	0	0	0	0	0
B126/16 A	spring 2016	2	a		0	0.631	0	0	0	0	0	0	0	1.61	0	0	0	0	0	3.493	0	0	0	0	0	0	0	0	0	5.734	0.5734	0	0.5734	0	0.5734	0	1
B126/16 B	spring 2016	2	a		0	0.634	0	0	0	0	0	0	0	1.61	0	0	0	0	0	3.18	0	0	0	0	0	0	0	0	0	5.424	0.5424	0	0.5424	0	0.5424	0	1
B126/16 C	spring 2016	2	a		0	0.625	0	0	0	0	0	0	0	0	0	0	0	0	0	0	0	0	0	0	0	0	0	0	0	0.625	0.0625	0	0.0625	0	0.0625	0	1
B127/16 A	spring 2016	2	b		0	0.65	0	0	0	0	0	0	0	0	0	0	0	0	0	0	0	0	0	0	0	0.866	0	0.656	0	2.172	0.2172	0	0.2172	0.1522	0.065	0.700737	0.299263
B127/16 B	spring 2016	2	b		0	0.65	0	0	0	0	0	0	0	0	0	0.21	0	0	0	0	0	0	0.665	0	1.995	1.51	2.34	1.214	0.195	8.779	0.8779	0.5195	0.3584	0.8129	0.065	0.92596	0.0740403
B127/16 C	spring 2016	2	b		0	0.65	0	0	0	0	0	0	0	0	0	0.21	0	0	0	0	0	0	0.665	0	1.995	1.51	2.34	1.214	0.195	8.779	0.8779	0.5195	0.3584	0.8129	0.065	0.92596	0.0740403
B128/16 A	spring 2016	3	a		0	0.622	0	0	0	0	0	0	0	0	1.185	0.427	0	0	0	0	0	0	0.665	0	1.995	1.407	4.8	1.858	0	12.959	1.2959	0.8645	0.4314	1.2337	0.0622	0.952002	0.0479975
B128/16 B	spring 2016	3	a		2.275	0.625	0	0	0	0	0	0	0	0	0	0.21	0	0	0	0	0	0	0	0	1.995	0.834	0	0.773	0.195	6.907	0.6907	0.4465	0.2442	0.4007	0.29	0.580136	0.419864
B128/16 C	spring 2016	3	a		0	0.625	0	0	0	0	0	0	0	0	1.185	0.566	0	0	0	0	0	0	0.665	0	4.271	1.809	6.768	1.914	0.195	17.998	1.7998	1.3084	0.4914	1.7373	0.0625	0.965274	0.0347261
B129/16 A	spring 2016	3	b		0	0.62	0	0	0	0	0	0	0	4.536	0	0.21	0	0	0.902	5.172	0	0	0.665	0	1.995	1.342	0	0.902	0.195	16.539	1.6539	0.3757	1.2782	0.5309	1.123	0.320999	0.679001
B129/16 B	spring 2016	3	b		0	0.633	0	0	0	0	0	0	0	1.61	0	0	0	0	0	3.223	0	0	0	0	0	0.709	0	0	0	6.175	0.6175	0	0.6175	0.0709	0.5466	0.114818	0.885182
B129/16 C	spring 2016	3	b		0	0.633	0	0	0	0	0	0	0	0	0	0	0	0	0	0	0	0	0.665	0	1.995	0.837	0	0.26	0.195	4.585	0.4585	0.2855	0.173	0.3952	0.0633	0.861941	0.138059
B130/16 A	spring 2016	5	a		0	0.652	0	0	0	0	0	0	0	1.61	0	0	0	0	0	3.292	0	0	0	0	0	0	0	0	0	5.554	0.5554	0	0.5554	0	0.5554	0	1
B130/16 B	spring 2016	5	a		0	0.668	0	0	0	0	0	0	0	0	0	0	0	0	0	3.354	0	0	0	0	0	0	0	0	0	4.022	0.4022	0	0.4022	0	0.4022	0	1
B130/16 C	spring 2016	5	a		0	0.652	0	0	0	0	0	0	0	0	0	0	0	0	0	3.329	0	0	0	0	0	0.659	0	0	0	4.64	0.464	0	0.464	0.0659	0.3981	0.142026	0.857974
B131/16 A	spring 2016	6	a		0	0.678	0	0	0	0	0	0	0	0	0	0	0	0	0	3.205	0	0	0	0	0	0	0	0	0	3.883	0.3883	0	0.3883	0	0.3883	0	1
B131/16 B	spring 2016	6	a		0	0.642	0	0	0	0	0	0	0	0	0	0	0	0	0	3.189	0	0	0	0	0	0	0	0	0	3.831	0.3831	0	0.3831	0	0.3831	0	1
B132/16 A	spring 2016	6	b		0	0.668	0	0	0	0	0	0	0	1.61	0	0	0	0	0	3.537	0	0	0	0	0	0.779	0	0.604	0	7.198	0.7198	0	0.7198	0.1383	0.5815	0.192137	0.807863
B132/16 B	spring 2016	6	b		0	0.654	0	0	0	0	0	0	0	0	0	0	0	0	0	0	0	0	0	0	0	0	0	0	0	0.654	0.0654	0	0.0654	0	0.0654	0	1
B133/16 A	spring 2016	7	a		0	0.64	0	0	0	0	0	0	0	0	0	0	0	0	0	3.186	0	0	0	0	0	0	0	0	0	3.826	0.3826	0	0.3826	0	0.3826	0	1
B133/16 B	spring 2016	7	a		0	0.634	0	0	0	0	0	0	0	1.61	0	0	0	0	0	0	0	0	0	0	0	0	0	0	0	2.244	0.2244	0	0.2244	0	0.2244	0	1
B133/16 C	spring 2016	7	a		0	0.652	0	0	0	0	0	0	0	0	0	0	0	0	0	0	0	0	0	0	0	0.741	0	0.643	0	2.036	0.2036	0	0.2036	0.1384	0.0652	0.679764	0.320236
B134/16 A	spring 2016	8	a		5.854	4.589	0	0	0	0	0	0	0	0	0	0	0	0	0	0	0	0	0	0	0	0	0	0	0	10.443	1.0443	0.5854	0.4589	0	1.0443	0	1
B134/16 B	spring 2016	8	a		12.994	5.998	0	0	0	0	0	0	0	1.61	0	0	0	0	0	2.943	0	0	0	0	0	0	0	0	0	23.545	2.3545	1.2994	1.0551	0	2.3545	0	1
B134/16 C	spring 2016	8	a		9.434	3.263	0	0	0	0	0	0	0	1.61	0	0	0	0	0	2.952	0	0	0	0	0	0	0	0	0	17.259	1.7259	0.9434	0.7825	0	1.7259	0	1
B135/16 A	spring 2016	8	b		0	0.26	0	0	0	0	0	0	0	0	0	0	0	0	0	0	0	0	0	0	0	0	0	0.877	0	1.137	0.1137	0	0.1137	0.0877	0.026	0.771328	0.228672
B135/16 B	spring 2016	8	b		0	0.26	0	0	0	0	0	0	0	0	0	0	0	0	0	0	0	0	0	0	0	0	0	0	0	0.26	0.026	0	0.026	0	0.026	0	1
B135/16 C	spring 2016	8	b		0	0.26	0	0	0	0	0	0	0	0	0	0	0	0	0	0	0	0	0	0	0	0	0	0.26	0	0.52	0.052	0	0.052	0.026	0.026	0.5	0.5
B136/16 A	spring 2016	10	a		0	0	0	0	0	0	0	0	0	0	0	0	0	0	0	2.72	0	0	0.665	0	4.494	0	2.34	0	0	10.219	1.0219	0.7499	0.272	0.7499	0.272	0.733829	0.266171
B136/16 B	spring 2016	10	a		0	0.26	0	0	0	0	0	0	0	1.61	1.185	0	0	0	0	2.8	0	0	0.665	0	5.774	0	2.34	0	0	14.634	1.4634	0.9964	0.467	0.9964	0.467	0.68088	0.31912
B136/16 C	spring 2016	10	a		0	0.26	0	0	0	0	0	0	0	1.61	1.185	0	0	0	0	2.841	0	0	0.665	0	5.166	0	2.34	0.557	0	14.624	1.4624	0.9356	0.5268	0.9913	0.4711	0.677858	0.322142
B139/16 A	spring 2016	11	a		0	0.26	0	0	0	0	0	0	0	0	0	0	0	0	0	0	0	0	0	0	0	0	0	0	0	0.26	0.026	0	0.026	0	0.026	0	1
B139/16 B	spring 2016	11	a		0	0.26	0	0	0	0	0	0	0	0	0	0	0	0	0	0	0	0	0.665	0	1.995	0	2.34	0	0	5.26	0.526	0.5	0.026	0.5	0.026	0.95057	0.0494297
B139/16 C	spring 2016	11	a		0	0.26	0	0	0	0	0	0	0	0	0	0	0	0	0	0	0	0	0	0	0	0	0	0	0	0.26	0.026	0	0.026	0	0.026	0	1
B140/16 A	spring 2016	12	a		0	0.26	0	0	0	0	0	0	0	0	0	0	0	0	0	0	0	0	0	0	0	0	0	0	0	0.26	0.026	0	0.026	0	0.026	0	1
B140/16 B	spring 2016	12	a		0	1.1185	0	0	0	0	0	0	0	0	0	0	0	0	0	0	0	0	0	0	0	0	0	0	0	1.1185	0.11185	0	0.11185	0	0.11185	0	1
B140/16 C	spring 2016	12	a		0	0	0	0	0	0	0	0	0	1.61	0	0	0	0	0	2.8445	0	0	0	0	0	0	0	0	0	4.4545	0.44545	0	0.44545	0	0.44545	0	1
B141/16 A	spring 2016	12	b		0	0.26	0	0	0	0	0	0	0	0	0	0	0	0	0	2.7955	0	0	0	0	0	0	0	0	0	3.0555	0.30555	0	0.30555	0	0.30555	0	1
B141/16 B	spring 2016	12	b		0	0.26	0	0	0	0	0	0	0	0	0	0	0	0	0	0	0	0	0	0	0	0	0	0	0	0.26	0.026	0	0.026	0	0.026	0	1
B141/16 C	spring 2016	12	b		0	0.26	0	0	0	0	0	0	0	0	0	0	0	0	0	0	0	0	0	0	0	0	0	0	0	0.26	0.026	0	0.026	0	0.026	0	1
B142/16 A	spring 2016	13	a		0	0	0.955	0	0	0	0	0	0	0	7.99	0.549	0	0	0	0	0	0	4.33	0	23.292	2.487	29.064	3.366	0	72.033	7.2033	6.5631	0.6402	7.2033	0	1	0
B142/16 B	spring 2016	13	a		0	0.26	0	0	0	0	0	0	0	0	1.185	0	0	0	0	0	0	0	0.665	0	4.535	0.29	2.34	0.586	0	9.861	0.9861	0.8725	0.1136	0.9601	0.026	0.973634	0.0263665
B142/16 C	spring 2016	13	a		0	0	4.702	0	0	0	0	0	0	0	36.818	0	0	0	0	0	0	0	13.485	0	83.783	1.858	104.986	2.316	0	247.948	24.7948	24.3774	0.4174	24.7948	0	1	0
B143/16 A	spring 2016	13	b		0	0.26	0	0	0	0	0	0	0	0	0	0	0	0	0	0	0	0	0	0	0	0	0	0	0	0.26	0.026	0	0.026	0	0.026	0	1
B143/16 B	spring 2016	13	b		0	0.26	0	0	0	0	0	0	0	0	0	0	0	0	0	0	0	0	0.665	0	0	0	2.34	0	0	3.265	0.3265	0.3005	0.026	0.3005	0.026	0.920368	0.0796325
B143/16 C	spring 2016	13	b		0	0.26	0	0	0	0	0	0	0	0	0	0	0	0	0	0	0	0	0.665	0	1.995	0	2.34	0.26	0	5.52	0.552	0.5	0.052	0.526	0.026	0.952899	0.0471014
B144/16 A	spring 2016	13	c		0	0.26	0	0	0	0	0	0	0	0	0	0	0	0	0	0	0	0	0	0	0	0	0	0	0	0.26	0.026	0	0.026	0	0.026	0	1
B144/16B	spring 2016	13	c		0	0.666	0	0	0	0	0	0	0	0	0	0	0	0	0	0	0	0	0	0	0	0	0	0	0	0.666	0.0666	0	0.0666	0	0.0666	0	1
B144/16 C	spring 2016	13	c		0	0.26	0	0	0	0	0	0	0	0	0	0	0	0	0	0	0	0	0	0	0	0	0	0	0	0.26	0.026	0	0.026	0	0.026	0	1
B145/16 A	spring 2016	13	d		0	0	0	0	0	0	0	0	0	0	0	0	0	0	0	0	0	0	0.665	0	1.995	0	2.34	0	0	5	0.5	0.5	0	0.5	0	1	0
B145/16 B	spring 2016	13	d		0	0	0	0	0	0	0	0	0	0	0	0	0	0	0	0	0	0	0	0	1.995	0	0	0	0	1.995	0.1995	0.1995	0	0.1995	0	1	0
B145/16 C	spring 2016	13	d		0	0	0	0	0	0	0	0	0	0	0	0	0	0	0	0	0	0	0	0	1.995	0	2.34	0	0	4.335	0.4335	0.4335	0	0.4335	0	1	0
B146/16 A	spring 2016	14	a		0	0	0	0	0	0	0	0	0	0	0	0	0	0	0	0	0	0	0	0	0	0	0	0	0	0	0	0	0	0	0
B146/16 B	spring 2016	14	a		0	0	0	0	0	0	0	0	0	0	0	0	0	0	0	0	0	0	0	0	0	0.29	0	0	0	0.29	0.029	0	0.029	0.029	0	1	0
B146/16 C	spring 2016	14	a		0	0	0	0	0	0	0	0	0	0	0	0	0	0	0	0	0	0	0	0	0	0.29	0	0	0	0.29	0.029	0	0.029	0.029	0	1	0
B147/16 A	spring 2016	15	a		0	0	0	0	0	0	0	0	0	0	1.185	0	0	0	0	0	0	0	0.665	0	6.26	1.571	6.26	1.327	0	17.268	1.7268	1.437	0.2898	1.7268	0	1	0
B147/16 B	spring 2016	15	a		0	0	0	0	0	0	0	0	0	0	8.922	0.721	0	0	0	0	0	0	3.518	0	24.456	6.592	24.716	5.857	0	74.782	7.4782	6.1612	1.317	7.4782	0	1	0
B147/16 C	spring 2016	15	a		0	0	0	0	0	0	0	0	0	0	0	0	0	0	0	0	0	0	0	0	0	0.67	0	0.602	0	1.272	0.1272	0	0.1272	0.1272	0	1	0
B148/16 A	spring 2016	16	a		0	0	0	0	0	0	0	0	0	0	0	0	0	0	0	0	0	0	0	0	0	0	0	0	0	0	0	0	0	0	0
B148/16 B	spring 2016	16	a		0	0	0	0	0	0	0	0	0	0	0	0	0	0	0	0	0	0	0	0	0	0	0	0	0	0	0	0	0	0	0
B148/16 C	spring 2016	16	a		0	0	0	0	0	0	0	0	0	0	0	0	0	0	0	0	0	0	0	0	0	0	0	0.26	0	0.26	0.026	0	0.026	0.026	0	1	0
B151/16A	spring 2016	17	a		0	0	0	0	0	0	0	0	0	0	0	0	0	0	0	0	0	0	0	0	0	0	0	0	0	0	0	0	0	0	0
B151/16 B	spring 2016	17	a		0	0	0	0	0	0	0	0	0	0	0	0	0	0	0	0	0	0	0	0	0	0	0	0.26	0	0.26	0.026	0	0.026	0.026	0	1	0
B151/16 C	spring 2016	17	a		0	0.26	0	0	0	0	0	0	0	0	0	0	0	0	0	0	0	0	0	0	0	0	0	0	0	0.26	0.026	0	0.026	0	0.026	0	1
B152/16 A	spring 2016	18	b		0	0	0	0	0	0	0	0	0	0	0	0	0	0	0	0	0	0	0	0	0	0.719	0	0.976	0	1.695	0.1695	0	0.1695	0.1695	0	1	0
B152/16 B	spring 2016	18	b		0	0	0	0	0	0	0	0	0	0	0	0	0	0	0	0	0	0	0	0	1.995	0.29	2.34	0	0	4.625	0.4625	0.4335	0.029	0.4625	0	1	0
B152/16 C	spring 2016	18	b		0	0	0	0	0	0	0	0	0	0	0	0	0	0	0	0	0	0	0	0	0	0.29	0	0	0	0.29	0.029	0	0.029	0.029	0	1	0
B154/16 A	spring 2016	19	a		0	0	0	0	0	0	0	0	0	0	0	0	0	0	0	0	0	0	0	0	0	0.596	0	0.692	0	1.288	0.1288	0	0.1288	0.1288	0	1	0
B154/16 B	spring 2016	19	a		0	0	0	0	0	0	0	0	0	0	0	0	0	0	0	0	0	0	0	0	0	0.692	0	0.871	0	1.563	0.1563	0	0.1563	0.1563	0	1	0
B154/16 C	spring 2016	19	a		0	0	0	0	0	0	0	0	0	0	0	0.656	0	0	0	3.711	0	0	0	0	1.995	3.122	2.34	5.006	1.181	18.011	1.8011	0.5516	1.2495	1.43	0.3711	0.793959	0.206041
B155/16 A	spring 2016	19	c		2.275	0	0	0	0	0	0	0	0	0	0	0	0	0	0	0	0	0	0	0	0	0	0	0	0	2.275	0.2275	0.2275	0	0	0.2275	0	1
B155/16 B	spring 2016	19	c		2.275	0	0	0	0	0	0	0	0	0	0	0	0	0	0	0	0	0	0	0	0	0	0	0	0	2.275	0.2275	0.2275	0	0	0.2275	0	1
B156/16 A	spring 2016	19	d		0	0	0	0	0	0	0	0	0	0	0	0	0	0	0	0	0	0	0	0	0	0	0	0	0	0	0	0	0	0	0
B156/16 B	spring 2016	19	d		11.372	0	0	0	0	0	0	0	0	0	0	0	0	0	0	3.689	0	0	0	0	0	0.632	0	0	0	15.693	1.5693	1.1372	0.4321	0.0632	1.5061	0.0402727	0.959727
B156/16 C	spring 2016	19	d		2.275	0	0	0	0	0	0	0	0	0	0	0	0	0	0	0	0	0	0	0	0	0	0	0	0	2.275	0.2275	0.2275	0	0	0.2275	0	1
B157/16 A	spring 2016	20	a		2.275	1.61	0	0	0	0	0	0	0	0	0	0	0	0	0	0	0	0	0	0	0	0	0	0	0	3.885	0.3885	0.2275	0.161	0	0.3885	0	1
B157/16 B	spring 2016	20	a		0	0	0	0	0	0	0	0	0	0	2.722	0	0	0	0	0	0	0	0.665	0	7.8765	1.2025	8.613	1.2535	0	22.3325	2.23325	1.98765	0.2456	2.23325	0	1	0
B157/16 C	spring 2016	20	a		2.275	1.9045	0	0	0	0	0	0	0	0	1.185	0	0	0	0	0	0	0	0.665	0	5.6935	1.917	5.6745	1.9985	0	21.313	2.1313	1.5493	0.582	1.71335	0.41795	0.803899	0.196101
B158/16 A	spring 2016	21	a		2.275	1.2715	0	0	0	0	0	0	0	0	3.9775	1.245	0	0	0	0	0	0	1.855	1.13	14.3335	5.1355	14.477	6.408	0	52.108	5.2108	3.6918	1.519	4.85615	0.35465	0.931939	0.0680606
B158/16 B	spring 2016	21	a		5.702	1.9705	0	0	0	0	0	0	0	0	0	0	0	0	0	0	0	0	0	0	0	0.29	0	0.607	0	8.5695	0.85695	0.5702	0.28675	0.0897	0.76725	0.104674	0.895326
B158/16 C	spring 2016	21	a		2.275	1.29	0	0	0	0	0	0	0	0	2.627	0	0	0	0	0	0	0	0	0	5.7005	0	4.897	0.5385	0	17.328	1.7328	1.54995	0.18285	1.3763	0.3565	0.794264	0.205736
B159/16 A	spring 2016	21	b		5.184	2.279	0	0	0	0	0	0	0	1.61	0	0	0	0	0	2.724	0	0	0	0	0	0	0	0	0	11.797	1.1797	0.5184	0.6613	0	1.1797	0	1
B159/16 B	spring 2016	21	b		2.275	1.052	0	0	0	0	0	0	0	0	0	0	0	0	0	0	0	0	0	0	0	0	0	0	0	3.327	0.3327	0.2275	0.1052	0	0.3327	0	1
B159/16 C	spring 2016	21	b		2.275	1.155	0	0	0	0	0	0	0	0	0	0	0	0	0	2.806	0	0	0	0	0	0	0	0	0	6.236	0.6236	0.2275	0.3961	0	0.6236	0	1
B160/16 A	spring 2016	22	a		0	0.727	0	0	0	0	0	0	0	0	0	0	0	0	0	0	0	0	0	0	0	0	0	0	0	0.727	0.0727	0	0.0727	0	0.0727	0	1
B160/16 B	spring 2016	22	a		0	0.953	0	0	0	0	0	0	0	0	0	0	0	0	0	0	0	0	0	0	0	0	0	0	0	0.953	0.0953	0	0.0953	0	0.0953	0	1
B160/16 C	spring 2016	22	a		0	0.716	0	0	0	0	0	0	0	0	0	0	0	0	0	0	0	0	0	0	0	0	0	0	0	0.716	0.0716	0	0.0716	0	0.0716	0	1
B161/16 A	spring 2016	25	a		0	0	0	0	0	0	0	0	0	0	0	0	0	0	0	0	0	0	0	0	0	0	0	0	0	0	0	0	0	0	0
B161/16 B	spring 2016	25	a		0	0	0	0	0	0	0	0	0	0	0	0	0	0	0	0	0	0	0	0	0	0	0	0	0	0	0	0	0	0	0
B161/16 C	spring 2016	25	a		0	0	0	0	0	0	0	0	0	0	0	0	0	0	0	0	0	0	0	0	0	0	0	0	0	0	0	0	0	0	0
B162/16 A	spring 2016	26	a		0	0.908	0	0	0	0	0	0	0	0	0	0.783	0	0	0	0	0	0	0	0	0	1.218	2.34	1.227	0	6.476	0.6476	0.234	0.4136	0.5568	0.0908	0.85979	0.14021
B162/16 B	spring 2016	26	a		0	0	0	0	0	0	0	0	0	0	0	0.729	0	0	0	0	0	0	0	0	0	0.792	0	0	0	1.521	0.1521	0	0.1521	0.1521	0	1	0
B162/16 C	spring 2016	26	a		0	0	0	0	0	0	0	0	0	0	0	0.736	0	0	0	0	0	0	0	0	0	0.901	0	0.725	0	2.362	0.2362	0	0.2362	0.2362	0	1	0
B163/16 A	spring 2016	27	a		2.275	0	0	0	0	0	0	0	0	0	0	0	0	0	0	0	0	0	0	0	0	0	0	0	0	2.275	0.2275	0.2275	0	0	0.2275	0	1
B163/16 B	spring 2016	27	a		2.275	0	0	0	0	0	0	0	0	0	0	0	0	0	0	0	0	0	0	0	0	0	0	0	0	2.275	0.2275	0.2275	0	0	0.2275	0	1
B163/16 C	spring 2016	27	a		0	0.921	0	0	0	0	0	0	0	0	0	0	0	0	0	0	0	0	0	0	0	0	0	0	0	0.921	0.0921	0	0.0921	0	0.0921	0	1
B164/16 A	spring 2016	28	a		0	0	0	0	0	0	0	0	0	0	0	0	0	0	0	0	0	0	0	0	0	0	0	0	0	0	0	0	0	0	0
B164/16 B	spring 2016	28	a		0	0	0	0	0	0	0	0	0	0	0	0	0	0	0	0	0	0	0	0	0	0	0	0	0	0	0	0	0	0	0
B167/16 A	spring 2016	32	a		0	0	2.2215	0	0	0	0	0	0	0	9.9	2.751	0	0	0	0	0	0	4.871	2.3895	23.097	7.665	26.9195	10.281	0	90.0955	9.00955	6.7009	2.30865	9.00955	0	1	0
B167/16 B	spring 2016	32	a		0	0	7.2665	2.97	0	0	0	0	0	0	40.4225	13.751	0	0	0	3.187	0	0	18.7235	7.442	95.8905	38.226	115.541	48.7955	0	392.216	39.2216	27.7845	11.4372	38.9029	0.3187	0.991874	0.00812562
B167/16 C	spring 2016	32	a		0	0	0	0	0	0	0	0	0	0	1.185	0	0	0	0	0	0	0	0.665	0	1.995	0	2.34	0.26	0	6.445	0.6445	0.6185	0.026	0.6445	0	1	0
B168/16 A	spring 2016	33	a		0	0	0	0	0	0	0	0	0	0	0	0	0	0	0	0	0	0	0	0	0	0	0	0	0	0	0	0	0	0	0
B168/16 B	spring 2016	33	a		0	0	0	0	0	0	0	0	0	0	0	0	0	0	0	0	0	0	0	0	0	0	0	0	0	0	0	0	0	0	0
B168/16 C	spring 2016	33	a		2.275	0	0	0	0	0	0	0	0	0	0	0	0	0	0	0	0	0	0	0	0	0	0	0	0	2.275	0.2275	0.2275	0	0	0.2275	0	1
B169/16 A	spring 2016	34	b		0	0	0	0	0	0	0	0	0	0	0	0	0	0	0	3.1	0	0	0	0	0	0	0	0	0	3.1	0.31	0	0.31	0	0.31	0	1
B170/16 A	spring 2016	34	b		0	0	0	0	0	0	0	0	0	0	0	0	0	0	0	0	0	0	0	0	1.995	0.9	2.34	1.2	0	6.435	0.6435	0.4335	0.21	0.6435	0	1	0
B171/16 A	spring 2016	34	b		2.275	0	0	0	0	0	0	0	0	0	0	0	0	0	0	0	0	0	0	0	0	0	0	0	0	2.275	0.2275	0.2275	0	0	0.2275	0	1
B172/16 A	spring 2016	35	a		0	0	0	0	0	0	0	0	0	0	0	0	0	0	0	0	0	0	0	0	0	0	0	0	0	0	0	0	0	0	0
B172/16 B	spring 2016	35	a		2.275	0	0	0	0	0	0	0	0	0	0	0	0	0	0	0	0	0	0	0	0	0	0	0	0	2.275	0.2275	0.2275	0	0	0.2275	0	1
B172/16 C	spring 2016	35	a		0	0	0	0	0	0	0	0	0	0	0	0	0	0	0	0	0	0	0	0	0	0	0	0	0	0	0	0	0	0	0
B173/16 A	spring 2016	36	a		0	0	0	0	0	0	0	0	0	0	0	0	0	0	0	0	0	0	0	0	0	0	0	0	0	0	0	0	0	0	0
B173/16 B	spring 2016	36	a		0	0	0	0	0	0	0	0	0	0	0	0	0	0	0	0	0	0	0	0	0	0	0	0	0	0	0	0	0	0	0
B173/16 C	spring 2016	36	a		0	0	0	0	0	0	0	0	0	0	0	0	0	0	0	0	0	0	0	0	0	0	0	0.98	0	0.98	0.098	0	0.098	0.098	0	1	0
B174/16 A	spring 2016	37	a		0	0.675	0	0	0	0	0	0	0	0	0	0	0	0	0	0	0	0	0	0	0	0	0	0	0	0.675	0.0675	0	0.0675	0	0.0675	0	1
B174/16 B	spring 2016	37	a		0	0.661	0	0	0	0	0	0	0	0	0	0	0	0	0	0	0	0	0	0	0	0	0	0	0	0.661	0.0661	0	0.0661	0	0.0661	0	1
B174/16 C	spring 2016	37	a		0	0.646	0	0	0	0	0	0	0	0	0	0	0	0	0	0	0	0	0	0	0	0	0	0	0	0.646	0.0646	0	0.0646	0	0.0646	0	1
B176/16 A	spring 2016	38	a		0	0	0	0	0	0	0	0	0	0	0	0	0	0	0	0	0	0	0	0	0	0	0	0	0	0	0	0	0	0	0
B176/16 B	spring 2016	38	a		0	0.26	0	0	0	0	0	0	0	0	1.185	0	0	0	0	0	0	0	1.4585	0	4.1995	1.188	6.01	1.3055	0	15.6065	1.56065	1.2853	0.27535	1.53465	0.026	0.98334	0.0166597
B177/16 A	spring 2016	39	a		0	0.648	0	0	0	0	0	0	0	0	0	0	0	0	0	0	0	0	0	0	0	0	0	0	0	0.648	0.0648	0	0.0648	0	0.0648	0	1
B177/16 B	spring 2016	39	a		0	0	0	0	0	0	0	0	0	1.61	0	0	0	0	0	0	0	0	0	0	0	0	0	0	0	1.61	0.161	0	0.161	0	0.161	0	1
B177/16 C	spring 2016	39	a		0	0.637	0	0	0	0	0	0	0	0	0	0	0	0	0	0	0	0	0	0	0	0	0	0	0	0.637	0.0637	0	0.0637	0	0.0637	0	1
B178/16 A	spring 2016	40	a		0	0	0	0	0	0	0	0	0	0	0	0	0	0	0	0	0	0	0	0	0	0	0	0	0	0	0	0	0	0	0
B178/16 B	spring 2016	40	a		2.275	0	0.955	0	0	0	0	0	0	3.442	0	0	0	0	0	0	0	0	0	0	0	0	0	0	0	6.672	0.6672	0.323	0.3442	0.0955	0.5717	0.143135	0.856865
B178/16 C	spring 2016	40	a		0	0.664	0	0	0	0	0	0	0	0	0	0	0	0	0	0	0	0	0	0	0	0	0	0	0	0.664	0.0664	0	0.0664	0	0.0664	0	1
B179/16 A	spring 2016	41	a		0	0.619	0	0	0	0	0	0	0	0	0	0	0	0	0	0	0	0	0	0	0	0	2.34	0	0	2.959	0.2959	0.234	0.0619	0.234	0.0619	0.790808	0.209192
B179/16 B	spring 2016	41	a		0	0.619	0	0	0	0	0	0	0	0	0	0	0	0	0	0	0	0	0	0	0	0	0	0	0	0.619	0.0619	0	0.0619	0	0.0619	0	1
B179/16 C	spring 2016	41	a		0	0.623	0	0	0	0	0	0	0	0	0	0	0	0	0	0	0	0	0.665	0	0	0	0	0	0	1.288	0.1288	0.0665	0.0623	0.0665	0.0623	0.516304	0.483696
B180/16 A	spring 2016	42	a		2.275	0.26	0	0	0	0	0	0	0	0	0	0	0	0	0	0	0	0	0	0	0	0.84	0	0.9495	0.5195	4.844	0.4844	0.27945	0.20495	0.2309	0.2535	0.476672	0.523328
B180/16 B	spring 2016	42	a		5.171	0	0	0	0	0	0	0	0	0	0	0	0	0	0	0	0	0	0	0	1.995	2.4655	2.34	5.311	1.876	19.1585	1.91585	1.1382	0.77765	1.39875	0.5171	0.730094	0.269906
B181/16 A	spring 2016	42	b		0	0	0	0	0	0	0	0	0	0	0	0	0	0	0	0	0	0	0	0	0	0	0	0	0	0	0	0	0	0	0
B181/16 B	spring 2016	42	b		0	0	0	0	0	0	0	0	0	0	0	0	0	0	0	0	0	0	0	0	0	0	0	0	0	0	0	0	0	0	0
B181/16 C	spring 2016	42	b		0	0	0	0	0	0	0	0	0	0	0	0	0	0	0	0	0	0	0	0	0	0	0	0	0	0	0	0	0	0	0
B 243/16 A	summer 2016	1	a		0	0	0.955	0	0	0	0	0	0	0	16.773	10.412	0	0	0	0	0	0	0.665	2.311	27.892	23.723	38.631	66.855	0	188.217	18.8217	8.4916	10.3301	18.8217	0	1	0
B 243/16 B	summer 2016	1	a		0	0	4.695	12.717	0	0	0	0	0	0	95.026	107.05	0	0	0	0	0	0	9.332	28.443	147.901	236.474	194.943	461.21	0	1297.79	129.779	45.1897	84.5894	129.779	0	1	0
B 243/16 C	summer 2016	1	a		0	0	4.038	35.045	0	0	0	0	0	0	55.52	132.279	0	0	0.325	1.155	0	0	3.838	34.555	73.219	307.365	125.181	734.993	0	1507.51	150.751	26.2121	124.539	150.603	0.148	0.999018	0.000981749
B 244/16 A	summer 2016	1	c		0	0	0	0	0	0	0	0	0	0	4.125	4.131	0	0	0	0	0	0	0	1.13	16.59	13.733	19.681	35.503	0	94.893	9.4893	4.0396	5.4497	9.4893	0	1	0
B 244/16 B	summer 2016	1	c		0	0	0.955	6.412	0	0	0	0	0	0	18.23	30.471	0	0	0	0	0	0	2.403	10.262	54.243	82.865	58.6	194.752	0	459.193	45.9193	13.4431	32.4762	45.9193	0	1	0
B 244/16 C	summer 2016	1	c		0	0	4.224	15.784	0	0	0	0	0	0	80.477	60.7	0	0	0	0	0	0	15.675	29.5	225.102	230.574	258.034	429.306	0	1349.38	134.938	58.3512	76.5864	134.938	0	1	0
B 246/16 A	summer 2016	1	e		0	0	0	2.97	0	0	0	0	0	0	16.067	24.411	0	0	0	0	0	0	1.532	7.769	41.971	91.998	45.675	155.714	0	388.107	38.8107	10.5245	28.2862	38.8107	0	1	0
B 246/16 B	summer 2016	1	e		0	0	0.955	8.311	0	0	0	0	0	0	14.897	48.903	0	0	0	0	0	0	1.501	10.513	53.271	134.869	48.28	282.281	0	603.781	60.3781	11.8904	48.4877	60.3781	0	1	0
B 246/16 C	summer 2016	1	e		0	0	0	2.97	0	0	0	0	0	0	7.976	13.453	0	0	0	0	0	0	0	3.375	17.202	45.031	19.809	98.947	0	208.763	20.8763	4.4987	16.3776	20.8763	0	1	0
B 245/16 A	summer 2016	1	f		0	0	7.5705	74.08	0	0	0	0	0	0	106.18	344.724	0	0	0	0	0	0	27.7295	119.903	300.978	927.124	306.095	1249.35	0	3463.73	346.373	74.8554	271.518	346.373	0	1	0
B 245/16 B	summer 2016	1	f		0	0	0	2.97	0	0	0	0	0	0	5.728	12.751	0	0	0	0	0	0	0.665	6.223	33.021	73.828	22.119	107.765	0	265.07	26.507	6.1533	20.3537	26.507	0	1	0
B 245/16 C	summer 2016	1	f		11.258	0	0	0	0	0	0	0	0	0	0	0	0	0	0	0	0	0	0	0	1.995	0	0	0	0	13.253	1.3253	1.3253	0	0.1995	1.1258	0.150532	0.849468
B 247/16 A	summer 2016	1	h		2.275	0	0	0	0	0	0	0	0	0	0	0	0	0	0.8675	0.37	0	0	0	0	1.995	0.8035	0	3.523	0	9.834	0.9834	0.51375	0.46965	0.63215	0.35125	0.642821	0.357179
B 247/16 B	summer 2016	1	h		0	0	0	0	0	0	0	0	0	0	1.185	0.893	0	0	0	1.128	0	0	0	0	1.995	6.292	2.34	15.187	0	29.02	2.902	0.552	2.35	2.7892	0.1128	0.96113	0.0388697
B 247/16 C	summer 2016	1	h		5.334	0	0	0	0	0	0	0	0	0	0	0	0	0	0.325	0.37	0	0	0	0	1.995	0	0	1.773	0	9.797	0.9797	0.7654	0.2143	0.3768	0.6029	0.384608	0.615392
B 248/16 A	summer 2016	1	i		2.275	0	0	0	0	0	0	0	0	0	1.185	2.349	0	0	1.324	1.628	0	0	0	0	8.381	9.74	7.579	19.033	0	53.494	5.3494	2.0744	3.275	4.8267	0.5227	0.902288	0.0977119
B 248/16 B	summer 2016	1	i		2.275	0	0	0	0	0	0	0	0	0	0	0	0	0	0.839	1.0685	0	0	0	0	1.995	0	2.34	0.26	0	8.7775	0.87775	0.7449	0.13285	0.4595	0.41825	0.523498	0.476502
B 248/16 C	summer 2016	1	i		9.138	0	0	0	0	0	0	0	0	0	1.185	0	0	0	0	0.37	0	0	0	0	5.356	1.977	5.102	4.574	0	27.702	2.7702	2.0781	0.6921	1.8194	0.9508	0.656776	0.343224
B 249/16 A	summer 2016	2	a		2.275	0	0	0	0	0	0	0	0	0	0	0	0	0	0	0	0	0	0	0	1.995	0	2.34	2.02	0	8.63	0.863	0.661	0.202	0.6355	0.2275	0.736385	0.263615
B 249/16 B	summer 2016	2	a		2.275	0	0	0	0	0	0	0	0	0	0	0	0	0	0	0	0	0	0	0	1.995	0	0	0	0	4.27	0.427	0.427	0	0.1995	0.2275	0.467213	0.532787
B 249/16 C	summer 2016	2	a		0	0	0	0	0	0	0	0	0	0	0	0	0	0	0	0	0	0	0	0	1.995	0	2.34	0	0	4.335	0.4335	0.4335	0	0.4335	0	1	0
B 250/16 A	summer 2016	3	a		0	0	0	0	0	0	0	0	0	0	3.871	0	0	0	0	0	0	0	0.665	0	20.364	4.343	13.829	6.463	0	49.535	4.9535	3.8729	1.0806	4.9535	0	1	0
B 250/16 B	summer 2016	3	a		0	0	0.955	0	0	0	0	0	0	0	6.904	0.527	0	0	0	0	0	0	1.372	1.13	32.418	10.663	22.699	16.397	0	93.065	9.3065	6.4348	2.8717	9.3065	0	1	0
B 250/16 C	summer 2016	3	a		0	0	0	0	0	0	0	0	0	0	4.688	0	0	0	0	0	0	0	0.665	0	26.372	5.574	17.413	10.737	0	65.449	6.5449	4.9138	1.6311	6.5449	0	1	0
B 251/16 A	summer 2016	6	a		0	0	0	0	0	0	0	0	0	0	0	0	0	0	0	0	0	0	0	0	0	0	0	0	0	0	0	0	0	0	0
B 251/16 B	summer 2016	6	a		0	0	0	0	0	0	0	0	0	0	0	0	0	0	0	0	0	0	0	0	0	0	0	0	0	0	0	0	0	0	0
B 251/16 C	summer 2016	6	a		0	0	0	0	0	0	0	0	0	0	0	0	0	0	0	0	0	0	0	0	0	0	0	0	0	0	0	0	0	0	0
B 252/16 A	summer 2016	6	b		0	0	0	0	0	0	0	0	0	0	0	0	0	0	0	0	0	0	0	0	0	0	0	0	0	0	0	0	0	0	0
B 252/16 B	summer 2016	6	b		0	0	0	0	0	0	0	0	0	0	0	0	0	0	0	0	0	0	0	0	0	0	0	0	0	0	0	0	0	0	0
B 253/16 A	summer 2016	8	a		6.91	0	0	0	0	0	0	0	0	0	3.082	1.985	0	0	0	0	0	0	0	0	7.225	8.862	2.34	6.45	0	36.854	3.6854	1.9557	1.7297	2.9944	0.691	0.812503	0.187497
B 253/16 B	summer 2016	8	a		0	0	0	2.97	0	0	0	0	0	0	6.864	25.6	0	0	0	1.983	0	0	1.638	11.217	10.343	98.319	7.821	28.243	0	194.998	19.4998	2.6666	16.8332	19.3015	0.1983	0.989831	0.0101693
B 253/16 C	summer 2016	8	a		0	0	0	0	0	0	0	0	0	0	1.185	0.21	0	0	0	0	0	0	0	0	4.364	1.87	5.256	2.891	0	15.776	1.5776	1.0805	0.4971	1.5776	0	1	0
B 254/16 A	summer 2016	8	b		0	0	0	0	0	0	0	0	9.894	0	0	0	0	0	8.361	2.591	0	0	0	0	4.884	0.911	6.511	2.078	0	35.23	3.523	2.965	0.558	1.4384	2.0846	0.408288	0.591712
B 254/16 B	summer 2016	8	b		0	0	0	0	0	0	0	0	31.756	0	1.185	0	0	0	26.999	13.85	0	0	0	0	1.995	0.29	2.34	1.785	0	80.2	8.02	6.4275	1.5925	0.7595	7.2605	0.0947007	0.905299
B 254/16 C	summer 2016	8	b		0	0	0	0	0	0	0	0	5.004	0	1.185	1.056	0	0	4.345	1.956	0	0	0	0	1.995	3.022	2.34	4.875	0	25.778	2.5778	1.4869	1.0909	1.4473	1.1305	0.561448	0.438552
B 255/16 A	summer 2016	9	c		0	0	0	0	0	0	0	0	0	0	0	0.8985	0	0	0	0	0	0	0	0	1.995	1.059	2.34	2.4885	0	8.781	0.8781	0.4335	0.4446	0.8781	0	1	0
B 255/16 B	summer 2016	9	c		0	0	0	0	0	0	0	0	0	0	0	0	0	0	0	0	0	0	0	0	1.995	0	2.34	0	0	4.335	0.4335	0.4335	0	0.4335	0	1	0
B 255/16 C	summer 2016	9	c		0	0	0	0	0	0	0	0	0	0	1.185	0.21	0	0	0	0	0	0	0	0	7.2035	1.2695	9.136	2.4035	0	21.4075	2.14075	1.75245	0.3883	2.14075	0	1	0
B 257/16 A	summer 2016	10	a		0	0	0	0	0	0	0	0	0	0	0	0	0	0	0	0	0	0	0	0	1.995	0	2.34	0	0	4.335	0.4335	0.4335	0	0.4335	0	1	0
B 257/16 B	summer 2016	10	a		0	0	0	0	0	0	0	0	0	0	0	0	0	0	1.333	1.195	0	0	0	0	1.995	0.29	2.34	0.971	0	8.124	0.8124	0.5668	0.2456	0.5596	0.2528	0.688823	0.311177
B 257/16 C	summer 2016	10	a		0	0	0	0	0	0	0	0	0	0	0	0	0	0	0	0	0	0	2.215	0	13.809	4.389	9.536	3.723	0	33.672	3.3672	2.556	0.8112	3.3672	0	1	0
B 256/16 A	summer 2016	10	c		0	0	0	0	0	0	0	0	0	0	2.398	0	0	0	0	0.37	0	0	1.331	0	8.656	0.741	6.529	1.463	0	21.488	2.1488	1.8914	0.2574	2.1118	0.037	0.982781	0.0172189
B 258/16 A	summer 2016	11	a		0	0	0.955	0	0	0	0	0	9.361	12.545	24.53	3.745	0	0	0	10.534	0	0	6.335	3.694	108.232	36.654	72.74	40.952	0	330.277	33.0277	22.2153	10.8124	29.7837	3.244	0.901779	0.0982206
B 258/16 B	summer 2016	11	a		0	0	0.955	0	0	0	0	0	3.381	4.941	16.078	2.489	0	0	0	4.509	0	0	4.3	1.13	81.838	24.111	49.633	27.533	0	220.898	22.0898	15.6185	6.4713	20.8067	1.2831	0.941914	0.0580856
B 258/16 C	summer 2016	11	a		0	0	0	0	0	0	0	0	0	0	0	0	0	0	0	0	0	0	0	0	6.642	1.282	2.34	2.59	0	12.854	1.2854	0.8982	0.3872	1.2854	0	1	0
B 260/16 A	summer 2016	12	a		0	0	0	0	0	0	0	0	0	0	0	0.648	0	0	0.788	1.667	0	0	0	0	1.995	3.087	2.34	4.237	0	14.762	1.4762	0.5123	0.9639	1.2307	0.2455	0.833695	0.166305
B 260/16 B	summer 2016	12	a		0	0	0	0	0	0	0	0	0	0	0	0	0	0	0	0	0	0	0	0	1.995	0	2.34	0	0	4.335	0.4335	0.4335	0	0.4335	0	1	0
B 260/16 C	summer 2016	12	a		0	0	0	0	0	0	0	0	0	0	0	0	0	0	2.678	4.117	0	0	0	0	4.397	0	5.559	0	0	16.751	1.6751	1.2634	0.4117	0.9956	0.6795	0.594353	0.405647
B 261/16 A	summer 2016	13	a		0	0	0	0	0	0	0	0	0	0	0	0	0	0	0	0	0	0	0	0	0	0	0	0	0	0	0	0	0	0	0
B 261/16 B	summer 2016	13	a		0	0	0	0	0	0	0	0	0	0	0	0	0	0	0	0	0	0	0	0	0	0	0	0	0	0	0	0	0	0	0
B 261/16 C	summer 2016	13	a		0	0	0	0	0	0	0	0	0	0	0	0	0	0	0	0	0	0	0	0	0	0	0	0	0	0	0	0	0	0	0
B 262/16 A	summer 2016	13	b		0	0	0	0	0	0	0	0	0	0	3.144	0.437	0	0	0	0	0	0	1.926	1.13	8.338	8.483	8.19	4.241	0	35.889	3.5889	2.1598	1.4291	3.5889	0	1	0
B 262/16 B	summer 2016	13	b		0	0	0.955	0	0	0	0	0	0	0	4.735	0	0	0	0	0	0	0	3.203	0	20.321	3.625	22.67	2.324	0	57.833	5.7833	5.1884	0.5949	5.7833	0	1	0
B 262/16 C	summer 2016	13	b		0	0	0	0	0	0	0	0	0	0	3.345	0	0	0	0	0	0	0	1.684	0	9.855	0.735	10.712	0.26	0	26.591	2.6591	2.5596	0.0995	2.6591	0	1	0
B 263/16 A	summer 2016	13	c		0	0	0	0	0	0	0	0	0	0	8.031	0	0	0	0	0	0	0	1.619	0	7.909	0.29	11.22	0.26	0	29.329	2.9329	2.8779	0.055	2.9329	0	1	0
B 263/16 B	summer 2016	13	c		2.275	0	0	0	0	0	0	0	0	0	1.185	0	0	0	0	0	0	0	0	0	1.995	0	2.34	0	0	7.795	0.7795	0.7795	0	0.552	0.2275	0.708146	0.291854
B 263/16 C	summer 2016	13	c		2.275	0	0	0	0	0	0	0	0	0	5.052	0	0	0	0	0	0	0	0.665	0	4.928	0.29	5.002	0.569	0	18.781	1.8781	1.7922	0.0859	1.6506	0.2275	0.878867	0.121133
B 264/16 A	summer 2016	13	d		0	0	0	0	0	0	0	0	0	0	1.185	0	0	0	0	0	0	0	0.665	0	4.133	0	4.783	0	0	10.766	1.0766	1.0766	0	1.0766	0	1	0
B 264/16 B	summer 2016	13	d		0	0	8.196	0	0	0	0	0	0	0	53.62	1.715	0	0	0	0	0	0	14.167	1.13	74.685	8.727	112.614	9.493	0	284.347	28.4347	26.3282	2.1065	28.4347	0	1	0
B 264/16 C	summer 2016	13	d		0	0	0.955	0	0	0	0	0	0	0	7.644	0.21	0	0	0	0	0	0	2.87	0	15.467	1.864	19.724	2.344	0	51.078	5.1078	4.666	0.4418	5.1078	0	1	0
B 266/16 A	summer 2016	14	a		0	0	0	0	0	0	0	0	0	0	1.185	0.21	0	0	0	0	0	0	0	0	1.995	3.839	2.34	2.217	0	11.786	1.1786	0.552	0.6266	1.1786	0	1	0
B 266/16 B	summer 2016	14	a		0	0	0	0	0	0	0	0	0	0	2.927	0.764	0	0	0	1.036	0	0	2.294	1.13	11.781	13.476	6.681	7.634	0	47.723	4.7723	2.3683	2.404	4.6687	0.1036	0.978291	0.0217086
B 266/16 C	summer 2016	14	a		0	0.26	0	0	0	0	0	0	0	0	4.64	6.28	0	0	0	3.212	0	0	2.179	4.295	13.002	41.254	7.381	21.803	0	104.306	10.4306	2.7202	7.7104	10.0834	0.3472	0.966713	0.0332867
B 265/16 A	summer 2016	14	c		0	0	0	0	0	0	0	0	0	0	0	0	0	0	0	1.223	0	0	0	0	0	0.29	0	0.26	0	1.773	0.1773	0	0.1773	0.055	0.1223	0.310209	0.689791
B 265/16 B	summer 2016	14	c		2.275	0	0	0	0	0	0	0	0	0	0	0	0	0	0	0	0	0	0	0	1.995	0	0	0	0	4.27	0.427	0.427	0	0.1995	0.2275	0.467213	0.532787
B 265/16 C	summer 2016	14	c		4.933	0	0	0	0	0	0	0	0	0	0	0	0	0	0	1.454	0	0	0	0	1.995	0.875	0	0.989	0	10.246	1.0246	0.6928	0.3318	0.3859	0.6387	0.376635	0.623365
B 267/16 A	summer 2016	15	a		2.275	0	0.955	0	0	0	0	0	7.9445	0	7.3845	0.4845	0	0	7.1815	3.4265	0	0	2.4715	0	18.3125	4.3545	16.9775	4.993	0	76.7605	7.67605	6.3502	1.32585	5.5933	2.08275	0.728669	0.271331
B 267/16 B	summer 2016	15	a		2.275	0	2.936	0	0	0	0	0	1.41	0	14.943	0.21	0	0	2.0335	0	0	0	9.0345	0	57.9845	1.3625	68.0555	1.4045	0	161.649	16.1649	15.8672	0.2977	15.5931	0.57185	0.964624	0.035376
B 267/16 C	summer 2016	15	a		0	0	3.955	2.97	0	0	0	0	5.057	0	30.5	13.116	0	0	4.3115	7.0905	0	0	8.378	7.451	67.737	62.5405	67.6	70.863	0	351.57	35.157	18.7538	16.4031	33.511	1.6459	0.953184	0.0468158
B 268/16 A	summer 2016	17	a		0	0	0	0	0	0	0	0	0	0	0	0	0	0	0	0	0	0	0	0	1.995	0	2.34	0	0	4.335	0.4335	0.4335	0	0.4335	0	1	0
B 268/16 B	summer 2016	17	a		0	0	0	0	0	0	0	0	1.41	4.381	1.185	0.986	0	0	2.133	19.206	0	0	0	1.13	5.408	16.24	2.34	12.375	0	66.794	6.6794	1.2476	5.4318	3.9664	2.713	0.593826	0.406174
B 268/16 C	summer 2016	17	a		0	0	0	0	0	0	0	0	0	0	2.535	0.909	0	0	0	0	0	0	0	1.13	6.615	11.576	5.141	9.802	0	37.708	3.7708	1.4291	2.3417	3.7708	0	1	0
B 269/16 A	summer 2016	19	a		0	0	0.955	10.632	0	0	0	0	0	0	11.018	19.434	0	0	0	0	0	0	2.814	8.059	16.162	78.507	28.034	75.816	0	251.431	25.1431	5.8983	19.2448	25.1431	0	1	0
B 269/16 B	summer 2016	19	a		0	0	0	7.085	0	0	0	0	0	0	8.736	16.878	0	0	0	0	0	0	2.713	5.437	12.913	60.332	18.742	66.657	0	199.493	19.9493	4.3104	15.6389	19.9493	0	1	0
B 269/16 C	summer 2016	19	a		0	0	0	0	0	0	0	0	0	0	0	0	0	0	0	0	0	0	0	0	1.995	0.741	0	1.404	0	4.14	0.414	0.1995	0.2145	0.414	0	1	0
B 270/16 A	summer 2016	19	c		0	0	0	0	0	0	0	0	0	0	0	0.747	0	0	0	0	0	0	0	1.13	4.046	8.958	2.34	7.74	0	24.961	2.4961	0.6386	1.8575	2.4961	0	1	0
B 270/16 B	summer 2016	19	c		0	0	5.893	2.97	0	0	0	0	0	0	29.278	9.174	0	0	0	0	0	0	13.026	5.876	82.858	55.819	78.792	61.342	0	345.028	34.5028	20.9847	13.5181	34.5028	0	1	0
B 270/16 C	summer 2016	19	c		0	0	0	0	0	0	0	0	0	0	2.638	2.505	0	0	0	0	0	0	1.67	1.13	9.922	18.002	7.667	17.898	0	61.432	6.1432	2.1897	3.9535	6.1432	0	1	0
B 271/16 A	summer 2016	19	d		0	0	0	0	0	0	0	0	0	0	1.185	0.21	0	0	1.07	0	0	0	0	1.13	1.995	9.57	2.34	3.851	0	21.351	2.1351	0.659	1.4761	2.0281	0.107	0.949885	0.0501147
B 271/16 B	summer 2016	19	d		0	0	0	0	0	0	0	0	0	0	3.998	1.096	0	0	0	3.511	0	0	0.665	1.13	8.864	20.057	7.937	11.155	0	58.413	5.8413	2.1464	3.6949	5.4902	0.3511	0.939894	0.0601065
B 271/16 C	summer 2016	19	d		2.275	0.26	0	0	0	0	0	0	0	0	1.185	0	0	0	0	1.294	0	0	0	0	4.562	3.781	2.34	3.058	0	18.755	1.8755	1.0362	0.8393	1.4926	0.3829	0.795841	0.204159
B 272/16 A	summer 2016	20	a		2.275	0	0	0	0	0	0	0	0	0	14.187	0.605	0	0	0	0	0	0	6.539	0	47.461	6.939	41.644	7.84	0	127.49	12.749	11.2106	1.5384	12.5215	0.2275	0.982155	0.0178445
B 272/16 B	summer 2016	20	a		0	0	7.915	0	0	0	0	0	0	0	99.354	0.21	0	0	0	0	0	0	20.201	0	179.626	0.781	167.96	1.41	0.896	478.353	47.8353	47.5952	0.2401	47.8353	0	1	0
B 272/16 C	summer 2016	20	a		0	0	49.715	2.97	0	0	0	0	0	0	612.033	6.325	0	0	0	0	0	0	125.406	15.688	1221.98	56.539	1158.12	61.274	3.427	3313.48	331.348	317.069	14.2796	331.348	0	1	0
B 273/16 A	summer 2016	21	a		5.964	0.26	0	0	0	0	0	0	0	0	5.596	1.523	0	0	0	0	0	0	1.718	1.13	17.578	12.415	13.015	14.906	0	74.105	7.4105	4.3871	3.0234	6.7881	0.6224	0.916011	0.0839889
B 273/16 B	summer 2016	21	a		2.275	0	0	0	0	0	0	0	0	0	0	0	0	0	0	0	0	0	0	0	1.995	0	2.34	0	0	6.61	0.661	0.661	0	0.4335	0.2275	0.655825	0.344175
B 273/16 C	summer 2016	21	a		6.081	0.26	0	0	0	0	0	0	0	0	8.707	0	0	0	0	0	0	0	3.706	0	34.527	3.465	21.66	3.502	0	81.908	8.1908	7.4681	0.7227	7.5567	0.6341	0.922584	0.0774161
B 274/16 A	summer 2016	21	b		11.244	0.26	0	0	0	0	0	0	0	0	8.903	0.921	0	0	0	0	0	0	2.841	1.13	42.346	11.973	24.714	10.75	0	115.082	11.5082	9.0048	2.5034	10.3578	1.1504	0.900036	0.0999635
B 274/16 B	summer 2016	21	b		0	0	0	0	0	0	0	0	0	0	0	0.21	0	0	0	0	0	0	0	0	1.995	2.323	2.34	2.632	0	9.5	0.95	0.4335	0.5165	0.95	0	1	0
B 274/16 C	summer 2016	21	b		0	0	0	0	0	0	0	0	0	0	0	0	0	0	0	0	0	0	0	0	4.311	2.27	2.34	2.621	0	11.542	1.1542	0.6651	0.4891	1.1542	0	1	0
B 275/16 A	summer 2016	22	a		0	0	0	0	0	0	0	0	0	0	7.718	1.913	0	0	0	0	0	0	2.734	1.13	17.447	9.232	15.954	11.091	0	67.219	6.7219	4.3853	2.3366	6.7219	0	1	0
B 275/16 B	summer 2016	22	a		2.275	0	0	0	0	0	0	0	0	0	0	0	0	0	0	0	0	0	0	0	1.995	0	2.34	0	0	6.61	0.661	0.661	0	0.4335	0.2275	0.655825	0.344175
B 275/16 C	summer 2016	22	a		2.275	0	0	0	0	0	0	0	0	0	0	0	0	0	0	0	0	0	0	0	0	0	0	0	0	2.275	0.2275	0.2275	0	0	0.2275	0	1
B 276/16 A	summer 2016	25	a		0	0	0	2.97	0	0	0	0	0	0	0	2.658	0	0	0	0	0	0	0	2.85	1.995	5.108	2.34	4.18	0	22.101	2.2101	0.4335	1.7766	2.2101	0	1	0
B 276/16 B	summer 2016	25	a		0	0	0	0	0	0	0	0	1.41	4.381	1.185	0.986	0	0	2.133	19.206	0	0	0	1.13	5.408	16.24	2.34	12.375	0	66.794	6.6794	1.2476	5.4318	3.9664	2.713	0.593826	0.406174
B 276/16 C	summer 2016	25	a		2.275	0	0	0	0	0	0	0	0	0	2.535	0.909	0	0	0	0	0	0	0	1.13	6.615	11.576	5.141	9.802	0	39.983	3.9983	1.6566	2.3417	3.7708	0.2275	0.943101	0.0568992
B 312/16 A	summer 2016	29	a		2.275	2.008	21.807	38.44	0	0	0	0	4.55	42.391	53.378	29.103	0	0	10.228	41.452	0	0	15.52	16.827	115.542	104.38	78.564	63.548	2.362	642.375	64.2375	30.4226	33.8149	53.9471	10.2904	0.839807	0.160193
B 312/16 B	summer 2016	29	a		2.275	1.939	60.493	73.28	0	0	0	0	4.19	14.387	80.107	20.552	0	0	7.125	14.051	0	0	35.734	25.763	298.463	113.921	189.138	68.45	2.21	1012.08	101.208	67.9735	33.2343	96.8111	4.3967	0.956558	0.0434423
B 312/16 C	summer 2016	29	a		2.275	2.311	163.808	255.5	0	0	0	0	5.654	60.69	249.404	98.893	0	0	16.665	58.09	0	0	80.915	90.778	653.1	562.769	470.033	363.668	0	3134.55	313.455	164.185	149.27	298.887	14.5685	0.953523	0.0464771
B 313/16 A	summer 2016	29	b		2.275	0	51.447	189.076	0	0	0	0	3.408	5.352	111.515	104.959	0	0	3.231	5.474	0	0	22.874	59.468	158.681	466.825	160.861	381.979	2.359	1729.78	172.978	51.6651	121.313	171.004	1.974	0.988588	0.0114118
B 313/16 B	summer 2016	29	b		2.275	0	154.675	391.004	0	0	0	0	0	3.842	347.436	244.736	0	0	3.027	4.207	0	0	73.616	129.538	631.556	1099.88	585.976	784.815	0	4456.58	445.658	179.856	265.802	444.323	1.3351	0.997004	0.00299579
B 313/16 C	summer 2016	29	b		2.275	1.936	50.652	215.563	0	0	0	0	0	3.225	110.596	151.998	0	0	3.034	3.66	0	0	22.871	79.77	163.52	605.759	157.869	391.805	2.366	1966.9	196.69	51.3183	145.372	195.277	1.413	0.992816	0.0071839
B 277/16	summer 2016	30	a		63.742	28.826	0	0	0	0	0	0	0	0	0	0	0	0	0	0	0	0	0	0	1.995	0	2.34	0	0	96.903	9.6903	6.8077	2.8826	0.4335	9.2568	0.0447355	0.955265
B 278/16	summer 2016	30	a		5.229	2.0875	0	0	0	0	0	0	4.625	0	0	0	0	0	0	3.991	0	0	0	0	1.995	0	2.34	2.287	0	22.5545	2.25545	1.4189	0.83655	0.6622	1.59325	0.2936	0.7064
B 279/16 A	summer 2016	32	a		2.275	0	0	0	0	0	0	0	0	0	0	0	0	0	0	0	0	0	0	0	1.995	0	2.34	2.332	0	8.942	0.8942	0.661	0.2332	0.6667	0.2275	0.745583	0.254417
B 279/16 B	summer 2016	32	a		2.275	0	0	0	0	0	0	0	0	0	0	0	0	0	0	0	0	0	0	0	1.995	2.145	2.34	2.364	2.229	13.348	1.3348	0.8839	0.4509	1.1073	0.2275	0.829562	0.170438
B 279/16 C	summer 2016	32	a		0	0	0	2.97	0	0	0	0	0	3.814	4.611	2.864	0	0	0	4.421	0	0	0	2.916	5.508	7.123	5.949	7.567	2.526	50.269	5.0269	1.8594	3.1675	4.2034	0.8235	0.836181	0.163819
B 280/16 A	summer 2016	33	a		2.275	1.829	0	0	0	0	0	0	0	0	3.965	0	0	0	0	0	0	0	0	0	4.526	2.627	2.34	2.785	2.277	22.624	2.2624	1.5383	0.7241	1.852	0.4104	0.8186	0.1814
B 280/16 B	summer 2016	33	a		2.275	1.967	0	2.97	0	0	0	0	0	0	6.113	2.955	0	0	0	0	0	0	4.051	3.172	10.877	9.746	10.195	10.124	2.34	66.785	6.6785	3.5851	3.0934	6.2543	0.4242	0.936483	0.0635173
B 280/16 C	summer 2016	33	a		2.275	0	0	0	0	0	0	0	0	0	0	0	0	0	0	0	0	0	0	0	1.995	0	2.34	0	2.202	8.812	0.8812	0.8812	0	0.6537	0.2275	0.741829	0.258171
B 281/16 A	summer 2016	34	a		0	0	11.087	0	0	0	0	0	0	0	86.028	0	0	0	0	0	0	0	17.055	0	141.759	1.249	222.62	0.904	2.059	482.761	48.2761	48.0608	0.2153	48.2761	0	1	0
B 281/16 B	summer 2016	34	a		0	0	5.346	0	0	0	0	0	0	0	51.337	0	0	0	0	0	0	0	9.836	0	80.984	0.836	108.142	0.26	0.533	257.274	25.7274	25.6178	0.1096	25.7274	0	1	0
B 281/16 C	summer 2016	34	a		0	0	3.687	0	0	0	0	0	0	0	39.149	1.103	0	0	0.724	0	0	0	6.829	0	56.564	9.795	76.435	6.712	0.646	201.644	20.1644	18.4034	1.761	20.092	0.0724	0.99641	0.00359049
B 282/16 A	summer 2016	34	b		0	0	10.442	0	0	0	0	0	0	0	145.83	0.21	0	0	0	0	0	0	28.335	0	179.572	2.085	250.629	1.832	0.195	619.13	61.913	61.5003	0.4127	61.913	0	1	0
B 282/16 B	summer 2016	34	b		0	0	25.716	0	0	0	0	0	0	0	324.972	3.109	0	0	0	0	0	0	58.305	0	389.227	6.425	513.932	5.855	0.195	1327.74	132.774	131.235	1.5389	132.774	0	1	0
B 282/16 C	summer 2016	34	b		2.275	0	23.387	0	0	0	0	0	0	0	351.318	4.925	0	0	0	0	0	0	46.83	1.13	386.052	15.834	512.514	16.409	0	1360.67	136.067	132.238	3.8298	135.84	0.2275	0.998328	0.00167197
B 283/16 A	summer 2016	34	c		0	0	12.978	0	0	0	0	0	0	0	204.98	3.032	0	0	0	0.37	0	0	29.72	1.13	217.813	17.72	289.364	18.122	0	795.229	79.5229	75.4855	4.0374	79.4859	0.037	0.999535	0.000465275
B 283/16 B	summer 2016	34	c		0	0	13.315	0	0	0	0	0	0	0	190.999	0.491	0	0	0	0	0	0	31.234	0	241.406	2.347	335.601	2.295	0	817.688	81.7688	81.2555	0.5133	81.7688	0	1	0
B 283/16 C	summer 2016	34	c		0	0	13.411	0	0	0	0	0	0	0	205.001	1.552	0	0	0	0	0	0	22.557	0	141.727	2.731	207.001	2.828	0	596.808	59.6808	58.9697	0.7111	59.6808	0	1	0
B 284/16 A	summer 2016	35	a		0	0	142.446	1113.09	0	0	0	0	3.664	11.308	5039.05	3248.07	0	0	3.779	14.109	0	0	995.146	1196.18	2052.2	7104.71	5910.54	6298.94	0	33133.2	3313.32	1414.68	1898.64	3310.04	3.286	0.999008	0.000991754
B 284/16 B	summer 2016	35	a		0	0	101.267	259.546	0	0	0	0	3.671	4.17	4640.93	1001.87	0	0	3.8	4.97	0	0	1359.98	304.49	4815.43	3542.12	6089.79	2969.35	0	25101.4	2510.14	1701.49	808.652	2508.48	1.6611	0.999338	0.000661756
B 285/16 A	summer 2016	37	b		0	0	0	0	0	0	0	0	0	0	0	0	0	0	0	0	0	0	0	0	0	0	0	0	0	0	0	0	0	0	0
B 285/16 B	summer 2016	37	b		0	0	0	0	0	0	0	0	0	0	0	0	0	0	0.325	0	0	0	0	0	0	0	0	0	0	0.325	0.0325	0.0325	0	0	0.0325	0	1
B 285/16 C	summer 2016	37	b		0	0	0	0	0	0	0	0	0	0	0	0	0	0	0	0	0	0	0	0	0	0	0	0	0	0	0	0	0	0	0
B 286/16 A	summer 2016	38	a		0	0	0	0	0	0	0	0	0	1.61	1.185	0	0	0	2.364	2.3425	0	0	0	0	1.995	0	2.34	0	0	11.8365	1.18365	0.7884	0.39525	0.552	0.63165	0.466354	0.533646
B 287/16 A	summer 2016	39	a		0	0	0	0	0	0	0	0	0	0	11.248	0.895	0	0	0	0	0	0	6.464	1.13	42.05	15.978	19.943	6.637	0	104.345	10.4345	7.9705	2.464	10.4345	0	1	0
B 287/16 B	summer 2016	39	a		0	0	0	0	0	0	0	0	0	0	2.934	0	0	0	0	0	0	0	2.025	0	14.223	3.386	8.416	1.441	0	32.425	3.2425	2.7598	0.4827	3.2425	0	1	0
B 287/16 C	summer 2016	39	a		0	0	0	0	0	0	0	0	0	0	7.062	2.469	0	0	0	0	0	0	2.593	1.13	20.267	21.557	13.182	13.364	0	81.624	8.1624	4.3104	3.852	8.1624	0	1	0
B 288/16 A	summer 2016	41	a		0	0	0	0	0	0	0	0	0	0	0	0	0	0	0	0	0	0	0	0	1.995	0	2.34	0	0	4.335	0.4335	0.4335	0	0.4335	0	1	0
B 288/16 B	summer 2016	41	a		2.275	0	0	0	0	0	0	0	0	0	0	0	0	0	0	0	0	0	0	0	0	0	2.34	0	0	4.615	0.4615	0.4615	0	0.234	0.2275	0.507042	0.492958
B 288/16 C	summer 2016	41	a		2.275	0	0	0	0	0	0	0	0	0	0	0	0	0	0	0	0	0	0	0	0	0	0	0	0	2.275	0.2275	0.2275	0	0	0.2275	0	1
B 289/16 A	summer 2016	42	a		0	0.662	0.955	14.425	0	0	0	0	0	3.402	10.445	39.807	0	0	0.687	3.699	0	0	6.591	43.862	35.376	230.905	21.101	118.089	0	530.006	53.0006	7.5155	45.4851	52.1556	0.845	0.984057	0.0159432
B 289/16 B	summer 2016	42	a		0	0	0.955	0	0	0	0	0	0	3.904	29.491	5.225	0	0	1.116	5.513	0	0	11.284	2.776	64.286	26.399	47.011	13.715	0	211.675	21.1675	15.4143	5.7532	20.1142	1.0533	0.95024	0.0497602
B 289/16 C	summer 2016	42	a		0	0	0	2.97	0	0	0	0	0	0	11.454	21.519	0	0	0	0.37	0	0	6.308	18.858	36.831	121.491	24.17	70.887	0	314.858	31.4858	7.8763	23.6095	31.4488	0.037	0.998825	0.00117513

## Sheet: Results µg_kg
sample ID	season	bee keeper-ID	site	Em [µg/kg]	EmN [µg/kg]	Ec [µg/kg]	EcN [µg/kg]	Eu [µg/kg]	EuN [µg/kg]	Ht [µg/kg]	HtN [µg/kg]	Im [µg/kg]	ImN [µg/kg]	Jb [µg/kg]	JbN [µg/kg]	Lc [µg/kg]	LcN [µg/kg]	Ly [µg/kg]	LyN [µg/kg]	Mc [µg/kg]	McN [µg/kg]	Rs [µg/kg]	RsN [µg/kg]	Sc [µg/kg]	ScN [µg/kg]	Sp [µg/kg]	SpN [µg/kg]	Sk [µg/kg]	PA/PANO sum [µg/kg]	PA sum [µg/kg]	PANO sum [µg/kg]	PA/PANO	PA/PANO	percentage	percentage
																																Senecio-type	Eupatorium/Borago/Echium-type	Senecio-type	Eupatorium/Borago/Echium-type
																																µg/kg	µg/kg
B237/15A	summer 2015	1	a	0	0	0.0955	0	0	0	0	0	0	0	0.55255	0.20405	0	0	0	0	0	0	0.1637	0	1.2479	0.21395	1.99125	0.24955	0	4.71845	4.0509	0.66755	4.71845	0	1	0
B237/15 B	summer 2015	1	a	0.2275	0	0	0.297	0	0	0	0	0	0	0.1185	0	0	0	0.257	0	0	0	0.0665	0	0.71435	0	0.71915	0	0	2.4	2.103	0.297	1.9155	0.4845	0.798125	0.201875
B237/15 C	summer 2015	1	a	0.2275	0	0	0	0	0	0	0	0	0	0	0	0	0	0.27945	0	0	0	0	0	0	0	0	0	0	0.50695	0.50695	0	0	0.50695	0	1
B238/15 A	summer 2015	1	b	0	0	0	0	0	0	0	0	0	0	0	0	0	0	0.35855	0	0	0	0	0	0	0	0	0	0	0.35855	0.35855	0	0	0.35855	0	1
B238/15 B	summer 2015	1	b	0	0	0	0	0	0	0	0	0	0	0.1185	0	0	0	0.6403	0	0	0	0	0	0.1995	0	0.234	0	0	1.1923	1.1923	0	0.552	0.6403	0.462971	0.537029
B238/15 C	summer 2015	1	b	0	0	0	0	0	0	0	0	0	0	0	0	0	0	0	0	0	0	0	0	0	0	0	0	0	0	0	0	0	0
B239/15 A	summer 2015	1	c	0.2275	0	0.0955	0.297	0	0	0	0	0	0	0.59115	0.20195	0	0	0.4054	0	0	0	0.3313	0	1.92905	0	2.887	0.23255	0.04265	7.24105	6.50955	0.7315	6.60815	0.6329	0.912596	0.0874045
B239/15 B	summer 2015	1	c	0.2275	0	0.233	0.297	0	0	0	0	0	0	0.79985	0.20805	0	0	0.69795	0	0	0	0.54865	0	3.56685	0.22045	4.24615	0.25505	0	11.3005	10.32	0.98055	10.3751	0.92545	0.918105	0.0818946
B239/15 C	summer 2015	1	c	0	0	0.0955	0	0	0	0	0	0	0	0.1185	0	0	0	0.5217	0	0	0	0	0	0.1995	0	0.234	0	0	1.1692	1.1692	0	0.6475	0.5217	0.553797	0.446203
B240/15 A	summer 2015	1	d	0	0	0.0955	0	0	0	0	0	0	0	0.1185	0	0	0	0.80945	0	0	0	0.0665	0	0.1995	0	0.234	0	0	1.52345	1.52345	0	0.714	0.80945	0.468673	0.531327
B240/15B	summer 2015	1	d	0	0	0.0955	0	0	0	0	0	0	0	0.4988	0	0	0	2.8148	0.3854	0	0	0.16555	0	1.1705	0	1.35615	0	0	6.4867	6.1013	0.3854	3.2865	3.2002	0.506652	0.493348
B240/15 C	summer 2015	1	d	0	0	0	0.297	0	0	0	0	0	0	0	0	0	0	0.2424	0	0	0	0.1633	0	0.5178	0	0.234	0	0	1.4545	1.1575	0.297	1.2121	0.2424	0.833345	0.166655
B241/15 A	summer 2015	1	e	0	0	0	0.297	0	0	0	0	0	0	0	0	0	0	0.21825	0	0	0	0	0	0.1995	0	0.234	0	0	0.94875	0.65175	0.297	0.7305	0.21825	0.76996	0.23004
B241/15 B	summer 2015	1	e	0	0	0.0955	0.297	0	0	0	0	0.141	0	0.2628	0	0	0	0.4349	0	0	0	0	0	0.8561	0	0.97125	0	0	3.05855	2.76155	0.297	2.48265	0.5759	0.811708	0.188292
B241/15 C	summer 2015	1	e	0	0	0	0	0	0	0	0	0	0	0	0	0	0	0.17325	0	0	0	0	0	0	0	0	0	0	0.17325	0.17325	0	0	0.17325	0	1
B242/15 A	summer 2015	1	f	0	0	0	0.297	0	0	0	0	0	0	0.1185	0	0	0	0	0	0	0	0.2086	0	1.837	0	0.97195	0	0	3.43305	3.13605	0.297	3.43305	0	1	0
B242/15 B	summer 2015	1	f	0	0	0	0.297	0	0	0	0	0	0	0	0	0	0	0	0	0	0	0.1763	0	1.7254	0	1.2909	0	0.661	4.1506	3.8536	0.297	4.1506	0	1	0
B242/15 C	summer 2015	1	f	0	0	0.29355	0.297	0	0	0	0	0.141	0	1.1525	0	0	0	0.3079	0	0	0	3.06675	0	8.2209	0.2227	6.30875	0	0	20.0111	19.4914	0.5197	19.5621	0.4489	0.977567	0.0224326
B243/15 A	summer 2015	2	a	0	0	0.3853	0	0	0	0	0	0.141	0	3.0516	0.1904	0	0	0.2536	0	0	0	0.358	0	4.0541	0	7.7555	0.2751	0	16.4646	15.9991	0.4655	16.07	0.3946	0.976033	0.0239666
B243/15 B	summer 2015	2	a	0	0	0	0	0	0	0	0	0	0	0	0	0	0	0	0	0	0	0.0665	0	0	0.2103	0	0	0	0.2768	0.0665	0.2103	0.2768	0	1	0
B243/15 C	summer 2015	2	a	0	0	0	0	0	0	0	0	0	0	0	0	0	0	0	0	0	0	0	0	0	0	0	0	0	0	0	0	0	0
B244/15 A	summer 2015	2	b	0	0	0.3318	0	0	0	0	0	0.3217	0	2.5956	0.1987	0	0	0.3617	0	0	0	0.4997	0	4.6515	0.2123	7.9837	0.2547	0	17.4114	16.7457	0.6657	16.728	0.6834	0.96075	0.0392501
B244/15 B	summer 2015	2	b	0	0	1.0628	0.297	0	0	0	0	0.3905	0	9.8622	0.2587	0	0	0.3299	0	0	0	2.1454	0	9.851	0.284	17.0429	0.327	0.065	41.9164	40.7497	1.1667	41.196	0.7204	0.982813	0.0171866
B244/15 C	summer 2015	2	b	0	0	0.0955	0	0	0	0	0	0.3176	0	0.5481	0.1823	0	0	0.2894	0	0	0	0.3125	0	2.8382	0	3.8216	0.2391	0	8.6443	8.2229	0.4214	8.0373	0.607	0.92978	0.0702197
B245/15 A	summer 2015	3	a	0	0	0.0955	0	0	0	0	0	0.141	0	1.3563	0.1877	0	0	0	0	0	0	1.0804	0	9.0745	0.2128	6.2236	0.2506	0.0527	18.6751	18.024	0.6511	18.5341	0.141	0.99245	0.00755016
B245/15 B	summer 2015	3	a	0	0	0.0955	0	0	0	0	0	0	0	0.3481	0.1812	0	0	0	0	0	0	0.3293	0	2.3281	0	1.5646	0	0	4.8468	4.6656	0.1812	4.8468	0	1	0
B245/15 C	summer 2015	3	a	0	0	0.0955	0	0	0	0	0	0	0	0	0	0	0	0	0	0	0	0.0665	0	0.4878	0	0.234	0	0	0.8838	0.8838	0	0.8838	0	1	0
B296/15 A	summer 2015	5	a	0	0	0	0	0	0	0	0	0	0	0	0	0	0	0	0	0	0	0	0	0	0	0	0	0	0	0	0	0	0
B296/15 B	summer 2015	5	a	0	0	0	0	0	0	0	0	0	0	0	0	0	0	0	0	0	0	0	0	0	0	0	0	0	0	0	0	0	0
B296/15 C	summer 2015	5	a	0	0	0	0	0	0	0	0	0	0	0	0	0	0	0	0	0	0	0	0	0	0	0	0	0	0	0	0	0	0
B252/15 A	summer 2015	8	a	0.6798	0	0	0	0	0	0	0	0	0	0	0	0	0	0	0	0	0	0	0	0	0	0	0	0	0.6798	0.6798	0	0	0.6798	0	1
B252/15 B	summer 2015	8	a	1.1513	0	0	0	0	0	0	0	0	0	0	0	0	0	0	0	0	0	0	0	0	0.2144	0	0	0	1.3657	1.1513	0.2144	0.2144	1.1513	0.156989	0.843011
B252/15 C	summer 2015	8	a	0.2275	0	0	0	0	0	0	0	0	0	0.1185	0	0	0	0	0	0	0	0	0	0	0	0	0	0	0.346	0.346	0	0.1185	0.2275	0.342486	0.657514
B253/15 A	summer 2015	8	b	0	0	0.2182	0	0	0	0	0	0	0	0.4788	0	0	0	0	0	0	0	0.0665	0	0.814	0	3.6265	0	0	5.204	5.204	0	5.204	0	1	0
B253/15 B	summer 2015	8	b	0	0	0	0	0	0	0	0	0	0	0.1185	0	0	0	0	0	0	0	0.0665	0	0.6905	0	1.1119	0	0	1.9874	1.9874	0	1.9874	0	1	0
B253/15 C	summer 2015	8	b	0	0	0.0955	0	0	0	0	0	0	0	0.2724	0	0	0	0	0	0	0	0.0665	0	0.1995	0	1.2336	0	0	1.8675	1.8675	0	1.8675	0	1	0
B254/15 A	summer 2015	9	a	0	0	0	0	0	0	0	0	0	0	1.4508	0	0	0	0	0	0	0	0.2718	0	2.5722	0	4.2871	0	0	8.5819	8.5819	0	8.5819	0	1	0
B254/15 B	summer 2015	9	a	0	0	0	0	0	0	0	0	0	0	0.1185	0	0	0	0	0	0	0	0.0665	0	0.4606	0	0.5526	0.2722	0	1.4704	1.1982	0.2722	1.4704	0	1	0
B254/15 C	summer 2015	9	a	0	0	0.0955	0	0	0	0	0	0	0	1.4543	0	0	0	0.2138	0	0	0	0.2534	0	2.2331	0	3.7408	0	0	7.9909	7.9909	0	7.7771	0.2138	0.973245	0.0267554
B255/15 A	summer 2015	9	b	0	0	0.3274	0.297	0	0	0	0	0	0.161	3.9222	0.3338	0	0	0.1965	0.4036	0	0	0.9708	0	8.6231	0.923	13.0268	1.671	0	30.8562	27.0668	3.7894	30.0951	0.7611	0.975334	0.024666
B255/15 B	summer 2015	9	b	0	0	0.3412	0.297	0	0	0	0	0	0	4.0013	0.276	0	0	0.1982	0	0	0	1.1173	0	8.3345	0.5797	13.871	1.1094	0	30.1256	27.8635	2.2621	29.9274	0.1982	0.993421	0.00657912
B255/15 C	summer 2015	9	b	0	0	0	0	0	0	0	0	0	0	0.1185	0	0	0	0.305	0	0	0	0.2084	0	1.8443	0	2.2119	0	0	4.6881	4.6881	0	4.3831	0.305	0.934942	0.0650583
B256/15 A	summer 2015	10	a	0	0	0.0955	0	0	0	0	0	0	0	0.6419	0	0	0	0.22795	0	0	0	0.3201	0	2.0379	0	0	0	0	3.32335	3.32335	0	3.0954	0.22795	0.93141	0.0685904
B256/15 B	summer 2015	10	a	0	0	0.4313	0	0	0	0	0	0.5177	0	2.7646	0	0	0	0	0	0	0	1.8141	0	18.1932	0.0815	13.1496	0.0894	0	37.0414	36.8705	0.1709	36.5237	0.5177	0.986024	0.0139763
B256/15 C	summer 2015	10	a	0	0	0.5144	0	0	0	0	0	0.141	0	5.6086	0.0481	0	0	0	0	0	0	2.167	0	15.9362	0.2654	8.4931	0.1723	0	33.3461	32.8603	0.4858	33.2051	0.141	0.995772	0.00422838
B258/15 A	summer 2015	10	b	0	0	0.5439	0	0	0	0	0	0.141	0	3.04785	0	0	0	0	0	0	0	1.78375	0	15.3507	0.09385	12.7474	0.0992	0	33.8076	33.6145	0.19305	33.6666	0.141	0.995829	0.00417067
B258/15 B	summer 2015	10	b	0	0	0.0955	0	0	0	0	0	0	0	0.843	0	0	0	0	0	0	0	0.4498	0	2.8944	0	2.1502	0	0	6.4329	6.4329	0	6.4329	0	1	0
B258/15 C	summer 2015	10	b	0	0	0	0	0	0	0	0	0	0	0	0	0	0	0	0	0	0	0.0665	0	0.1995	0	0.234	0	0	0.5	0.5	0	0.5	0	1	0
B259/15 A	summer 2015	11	a	0	0	0.0955	0	0	0	0	0	0	0	1.2857	0	0	0	0	0	0	0	0.64995	0	6.58105	0.08215	5.4859	0.08405	0	14.2643	14.0981	0.1662	14.2643	0	1	0
B259/15 B	summer 2015	11	a	0	0	0.0955	0	0	0	0	0	0	0	2.1157	0	0	0	0	0	0	0	0.5442	0	4.7318	0	3.1821	0	0	10.6693	10.6693	0	10.6693	0	1	0
B259/15 C	summer 2015	11	a	0	0	0.0955	0	0	0	0	0	0	0	0.5413	0	0	0	0	0	0	0	0.2359	0	1.2036	0	0.9935	0	0	3.0698	3.0698	0	3.0698	0	1	0
B260/15 A	summer 2015	11	b	0	0	0	0	0	0	0	0	0	0	0	0	0	0	0	0	0	0	0	0	0	0	0	0	0	0	0	0	0	0
B260/15 B	summer 2015	11	b	0	0	0	0	0	0	0	0	0	0	0	0	0	0	0	0	0	0	0.0665	0	0.1995	0	0.234	0	0	0.5	0.5	0	0.5	0	1	0
B260/15 C	summer 2015	11	b	0	0	0	0	0	0	0	0	0	0	0	0	0	0	0	0	0	0	0	0	0.1995	0	0	0	0	0.1995	0.1995	0	0.1995	0	1	0
B262/15 A	summer 2015	12	a	0	0	0	0	0	0	0	0	0	0	0	0	0	0	0	0	0	0	0	0.32945	0	0	0	0	0	0.32945	0	0.32945	0.32945	0	1	0
B262/15 B	summer 2015	12	a	0	0	0	0	0	0	0	0	0	0	0	0	0	0	0	4.9483	0	0	0	0	0	0	0	0.22685	0	5.17515	0	5.17515	0.22685	4.9483	0.0438345	0.956166
B262/15 C	summer 2015	12	a	0	0	0	0	0	0	0	0	0	0	0	0	0	0	0	0	0	0	0	0.33115	0	0	0	0.24415	0	0.5753	0	0.5753	0.5753	0	1	0
B263/15 A	summer 2015	13	a	0.2275	0	0.0955	0	0	0	0	0	0	0	0	0	0	0	0.1386	0	0	0	0	0	0	0.6065	0	0.7108	0	1.7789	0.4616	1.3173	1.4128	0.3661	0.794199	0.205801
B263/15 B	summer 2015	13	a	0.2275	0	0.1976	0	0	0	0	0	0.3316	0	0.1185	0	0	0	0.7884	0	0	0	0	0	0	0.7456	0	0.9827	0	3.3919	1.6636	1.7283	2.0444	1.3475	0.60273	0.39727
B264/1 A	summer 2015	13	b	0	0	0	0	0	0	0	0	0	0	0.1185	0	0	0	0	0	0	0	0.0665	0.3329	0	0	0	0.2271	0	0.745	0.185	0.56	0.745	0	1	0
B264/15 B	summer 2015	13	b	0	0	0.44995	0	0	0	0	0	0	0	0.7853	0.19815	0	0	0	0	0	0	1.6547	0.3513	0	0.33145	0	0.36365	0	4.1345	2.88995	1.24455	4.1345	0	1	0
B264/15 C	summer 2015	13	b	0.2275	0	0	0	0	0	0	0	0	0	0	0	0	0	0	0	0	0	0.0665	0.33205	0	0.17955	0.234	0.4578	0	1.4974	0.528	0.9694	1.2699	0.2275	0.84807	0.15193
B265/15 A	summer 2015	13	c	0.2275	0	0.0955	0	0	0	0	0	0.141	0	0.1185	0	0	0	0.8143	0	0	0	0	0.113	0	0.8045	0	0.6199	0	2.9342	1.3968	1.5374	1.7514	1.1828	0.596892	0.403108
B265/15 B	summer 2015	13	c	0	0	0.0955	0	0	0	0	0	0.141	0	0.1185	0	0	0	1.0295	0	0	0	0	0.113	0	0.3993	0	0.4248	0	2.3216	1.3845	0.9371	1.1511	1.1705	0.495822	0.504178
B266/15 B	summer 2015	14	a	0	0	0	0	0	0	0	0	0	0	0.1185	0	0	0	0	0	0	0	0	0	0.1995	0	0	0	0	0.318	0.318	0	0.318	0	1	0
B266/15 B	summer 2015	14	a	0	0	0	0	0	0	0	0	0	0	0	0	0	0	0.5877	0	0	0	0	0	0	0	0	0	0	0.5877	0.5877	0	0	0.5877	0	1
B266/15 B	summer 2015	14	a	0	0	0	0	0	0	0	0	0	0	0.272	0	0	0	0.105	0	0	0	0.0665	0	0.4415	0	0.234	0	0	1.119	1.119	0	1.014	0.105	0.906166	0.0938338
B267/15 B	summer 2015	14	b	0	0	0	0	0	0	0	0	0.55495	0	0	0	0	0	0.97205	0	0	0	0	0	0	0	0	0	0	1.527	1.527	0	0	1.527	0	1
B267/15 B	summer 2015	14	b	0	0	0	0	0	0	0	0	0.141	0	0	0	0	0	0.5069	0	0	0	0	0	0	0	0	0	0	0.6479	0.6479	0	0	0.6479	0	1
B267/15 B	summer 2015	14	b	0	0	0	0	0	0	0	0	0.141	0	0	0	0	0	0.2497	0	0	0	0	0	0.1995	0	0	0	0	0.5902	0.5902	0	0.1995	0.3907	0.338021	0.661979
B268/15 A	summer 2015	15	a	0	0	0	0	0	0	0	0	0	0	0.62995	0	0	0	0	0	0	0	0.30805	0	1.6525	0	1.44125	0	0	4.03175	4.03175	0	4.03175	0	1	0
B268/15 B	summer 2015	15	a	0	0	0.2137	0	0	0	0	0	0	0	1.2935	0	0	0	0	0	0	0	0.5582	0	3.8003	0	3.7546	0	0.2234	9.8437	9.8437	0	9.8437	0	1	0
B268/15 C	summer 2015	15	a	0	0	0	0	0	0	0	0	0	0	0.5084	0	0	0	0	0	0	0	0.2008	0	1.0746	0	1.0831	0	0	2.8669	2.8669	0	2.8669	0	1	0
B269/15 A	summer 2015	16	a	0	0	0.0955	0	0	0	0	0	0.141	0	0.46365	0	0	0	0.17865	0	0	0	0.18765	0	1.285	0	1.5351	0	0	3.88655	3.88655	0	3.5669	0.31965	0.917755	0.0822452
B269/15 B	summer 2015	16	a	0	0	0.5512	0	0	0	0	0	0	0	14.5491	0.2287	0	0	0	0	0	0	1.9021	0	22.4525	0.7092	38.1147	0.9635	0	79.471	77.5696	1.9014	79.471	0	1	0
B272/15 A	summer 2015	17	a	0	0	0	0	0	0	0	0	0	0	0	0	0	0	0.1513	0	0	0	0	0	0.44185	0	0.234	0	0	0.82715	0.82715	0	0.67585	0.1513	0.817083	0.182917
B272/15 B	summer 2015	17	a	0	0	0	0	0	0	0	0	0	0	0	0	0	0	0.2414	0	0	0	0	0	0.1995	0	0	0	0	0.4409	0.4409	0	0.1995	0.2414	0.452484	0.547516
B272/15 C	summer 2015	17	a	0	0	0	0	0	0	0	0	0	0	0	0	0	0	0	0	0	0	0.0665	0	0.1995	0	0.234	0	0	0.5	0.5	0	0.5	0	1	0
B273/15 A	summer 2015	18	a	0	0	0.0955	0	0	0	0	0	0	0	1.0763	0	0	0	0	0	0	0	0.2542	0	2.497	0	3.1598	0	0	7.0828	7.0828	0	7.0828	0	1	0
B273/15 B	summer 2015	18	a	0	0	0.6928	0	0	0	0	0	0	0	5.5533	0.021	0	0	1.0147	0	0	0	1.2742	0	14.6885	0.1504	18.1496	0.2363	0	41.7808	41.3731	0.4077	40.7661	1.0147	0.975714	0.0242863
B273/15 C	summer 2015	18	a	0	0	0.0955	0	0	0	0	0	0	0	1.0898	0	0	0	0	0	0	0	0.2269	0	1.7973	0	2.0488	0	0	5.2583	5.2583	0	5.2583	0	1	0
B274/15 A	summer 2015	19	a	0	0	0.0955	0	0	0	0	0	0	0	0.34645	0	0	0	0.09695	0	0	0	0	0	0.1995	0	0.234	0	0	0.9724	0.9724	0	0.87545	0.09695	0.900298	0.0997018
B274/15 B	summer 2015	19	a	0.2275	0	0	0	0	0	0	0	0	0	0	0	0	0	0	0	0	0	0	0	0	0	0.234	0	0	0.4615	0.4615	0	0.234	0.2275	0.507042	0.492958
B275/15 A	summer 2015	19	b	0.2275	0	0	0	0	0	0	0	0	0	0	0	0	0	0	0	0	0	0	0	0	0	0	0	0	0.2275	0.2275	0	0	0.2275	0	1
B275/15 B	summer 2015	19	b	0	0	0	0	0	0	0	0	0.141	0	0.1185	0	0	0	0.1992	0	0	0	0	0	0.1995	0	0.234	0	0	0.8922	0.8922	0	0.552	0.3402	0.618695	0.381305
B275/15 C	summer 2015	19	b	0	0	0	0	0	0	0	0	0	0	0	0	0	0	0	0	0	0	0	0	0	0	0	0	0	0	0	0	0	0
B276/15 A	summer 2015	19	c	0	0	0	0	0	0	0	0	0	0	0.42355	0	0	0	0.11155	0	0	0	0.22695	0	1.34	0	0.83895	0	0	2.941	2.941	0	2.82945	0.11155	0.962071	0.0379293
B276/15 B	summer 2015	19	c	0.2275	0	0	0	0	0	0	0	0	0	0.786	0	0	0	0	0	0	0	0.4583	0	2.4787	0	2.2213	0	0	6.1718	6.1718	0	5.9443	0.2275	0.963139	0.0368612
B276/15 C	summer 2015	19	c	0	0	0.0955	0	0	0	0	0	0	0	1.3464	0	0	0	0	0	0	0	0.5736	0	2.58	0.029	2.7894	0	0	7.4139	7.3849	0.029	7.4139	0	1	0
B277/15 A	summer 2015	19	d	1.58525	0	0	0	0	0	0	0	0	0	0.1185	0	0	0	0	0	0	0	0	0	0.1995	0	0.234	0	0	2.13725	2.13725	0	0.552	1.58525	0.258276	0.741724
B277/15 B	summer 2015	19	d	0.5817	0	0	0	0	0	0	0	0	0	0.1185	0	0	0	0	0	0	0	0.269	0	0.5663	0	0.5926	0	0	2.1281	2.1281	0	1.5464	0.5817	0.726658	0.273342
B277/15 C	summer 2015	19	d	0.2275	0	0	0	0	0	0	0	0	0	0	0	0	0	0	0	0	0	0.1419	0	0.1995	0	0.234	0	0	0.8029	0.8029	0	0.5754	0.2275	0.716652	0.283348
B278/15 A	summer 2015	20	a	0	0	0.4124	0	0	0	0	0	0	0	5.4984	0.10635	0	0	0	0	0	0	0.85535	0	7.25795	0.79445	8.76995	0.5915	0	24.2863	22.7941	1.4923	24.2864	0	1	0
B278/15 B	summer 2015	20	a	0	0	0.5623	0	0	0	0	0	0	0	6.133	0.1004	0	0	0.1507	0	0	0	1.3438	0	9.6941	0.2221	9.4248	0.1565	0.0559	27.8436	27.3646	0.479	27.6929	0.1507	0.994588	0.00541237
B278/15 C	summer 2015	20	a	0	0	0.4634	0	0	0	0	0	0	0	5.5012	0.021	0	0	0	0	0	0	0.9667	0	6.4585	0.1286	7.9643	0.1229	0	21.6266	21.3541	0.2725	21.6266	0	1	0
B279/15 A	summer 2015	21	a	1.00645	0	0	0	0	0	0	0	0	0	0	0	0	0	0	0	0	0	0	0	0	0	0	0	0	1.00645	1.00645	0	0	1.00645	0	1
B279/15 B	summer 2015	21	a	0	0	0	0	0	0	0	0	0	0	0.681	0	0	0	0	0	0	0	0.3265	0	1.5081	0	1.3362	0	0	3.8518	3.8518	0	3.8518	0	1	0
B279/15 C	summer 2015	21	a	0	0	0	0	0	0	0	0	0	0	0.1185	0	0	0	0	0	0	0	0.1516	0	0.1995	0	0.234	0	0	0.7036	0.7036	0	0.7036	0	1	0
B280/15 A	summer 2015	21	b	1.21955	0	0	0	0	0	0	0	0	0	0	0	0	0	0	0	0	0	0	0	0	0	0	0	0	1.21955	1.21955	0	0	1.21955	0	1
B280/15 B	summer 2015	21	b	1.6228	0	0	0	0	0	0	0	0	0	0	0	0	0	0	0	0	0	0	0	0.1995	0	0.234	0	0	2.0563	2.0563	0	0.4335	1.6228	0.210816	0.789184
B280/15 C	summer 2015	21	b	0.4594	0	0	0	0	0	0	0	0	0	0	0	0	0	0	0	0	0	0	0	0	0	0	0	0	0.4594	0.4594	0	0	0.4594	0	1
B281/15 A	summer 2015	22	a	0	0	0	0	0	0	0	0	0	0	0.31655	0	0	0	0	0	0	0	0.1908	0	0.9055	0	1.01305	0	0	2.4259	2.4259	0	2.4259	0	1	0
B281/15 B	summer 2015	22	a	0	0	0	0	0	0	0	0	0	0	0.9574	0	0	0	0.157	0	0	0	0.1698	0	1.9664	0	1.1836	0	0	4.4342	4.4342	0	4.2772	0.157	0.964593	0.0354066
B281/15 C	summer 2015	22	a	0	0	0.0955	0	0	0	0	0	0	0	0.7188	0	0	0	0	0	0	0	0.2775	0	2.3566	0	2.6658	0	0	6.1142	6.1142	0	6.1142	0	1	0
B284/15 A	summer 2015	22	b	0.2275	0	0	0	0	0	0	0	0	0	0	0	0	0	0	0	0	0	0	0	0	0	0	0	0	0.2275	0.2275	0	0	0.2275	0	1
B284/15 B	summer 2015	22	b	0	0	0	0	0	0	0	0	0	0	0	0	0	0	0	0	0	0	0	0	0.1995	0	0.234	0	0	0.4335	0.4335	0	0.4335	0	1	0
B284/15 C	summer 2015	22	b	0	0	0	0	0	0	0	0	0	0	0	0	0	0	0	0	0	0	0	0	0.1995	0	0	0	0	0.1995	0.1995	0	0.1995	0	1	0
B285/15 A	summer 2015	22	c	0	0	0	0	0	0	0	0	0	0	0	0	0	0	0.2333	0	0	0	0	0	0.1995	0	0	0	0	0.4328	0.4328	0	0.1995	0.2333	0.460952	0.539048
B285/15 B	summer 2015	22	c	0	0	0.9389	0	0	0	0	0	0	0	5.1192	0	0	0	0.1422	0	0	0	2.1912	0	20.5458	0	18.5458	0.026	0.0719	47.581	47.555	0.026	47.4388	0.1422	0.997011	0.00298859
B285/15 C	summer 2015	22	c	0	0	0	0	0	0	0	0	0	0	0.4299	0	0	0	0.1403	0	0	0	0.2615	0	1.4641	0	1.5565	0	0	3.8523	3.8523	0	3.712	0.1403	0.96358	0.0364198
B286/15 A	summer 2015	22	d	0	0	1.9151	0	0	0	0	0	0	0.161	16.172	0.2418	0	0	1.0338	0.2176	0	0	4.6318	0.2862	40.4155	2.0225	40.6707	2.5756	0.1064	110.45	104.945	5.5047	109.038	1.4124	0.987212	0.0127877
B286/15 B	summer 2015	22	d	0	0	0.4245	0	0	0	0	0	0	0	3.3067	0	0	0	0.9588	0.037	0	0	0.9638	0	7.201	0	8.3033	0	0	21.1951	21.1581	0.037	20.1993	0.9958	0.953017	0.0469826
B286/15 C	summer 2015	22	d	0	0	0	0	0	0	0	0	0	0	0.90825	0	0	0	0.14695	0	0	0	0.2879	0	1.9911	0	2.2024	0	0	5.5366	5.5366	0	5.38965	0.14695	0.973458	0.0265416
B287/15 A	summer 2015	25	a	0	0	0	0	0	0	0	0	0	0	0	0	0	0	0	0	0	0	0	0	0	0	0	0	0	0	0	0	0	0
B287/15 B	summer 2015	25	a	0	0	0	0	0	0	0	0	0	0	0	0	0	0	0	0	0	0	0	0	0.1995	0	0	0	0	0.1995	0.1995	0	0.1995	0	1	0
B287/15 C	summer 2015	25	a	0	0	0	0	0	0	0	0	0.141	0	0.29625	0	0	0	0.27165	0	0	0	0.1372	0	0.69225	0	0.7666	0	0	2.30495	2.30495	0	1.8923	0.41265	0.820972	0.179028
B288/15 A	summer 2015	26	a	0	0	0.4258	0	0	0	0	0	0	0	4.01265	0	0	0	0.22635	0	0	0	1.26505	0	6.99555	0	9.5609	0	0	22.4863	22.4863	0	22.2599	0.22635	0.989934	0.0100661
B288/15 B	summer 2015	26	a	0	0	0	0	0	0	0	0	0	0	0.37595	0	0	0	0.321	0	0	0	0.2485	0	1.7744	0	1.72145	0	0	4.4413	4.4413	0	4.1203	0.321	0.927724	0.0722761
B288/15 C	summer 2015	26	a	0	0	0	0	0	0	0	0	0	0	0.93545	0	0	0	0.2919	0	0	0	0.3592	0	1.8394	0	2.3033	0	0	5.72925	5.72925	0	5.43735	0.2919	0.949051	0.0509491
B289/15 A	summer 2015	27	a	0	0	0	0	0	0	0	0	0	0	0	0	0	0	0	0	0	0	0	0	0	0	0	0	0	0	0	0	0	0
B289/15 B	summer 2015	27	a	0	0	0	0	0	0	0	0	0	0	0	0	0	0	0	0	0	0	0	0	0	0	0	0	0	0	0	0	0	0
B290/15 A	summer 2015	28	a	0	0	0	0	0	0	0	0	0	0	0	0	0	0	0	0	0	0	0	0	0	0	0	0	0	0	0	0	0	0
B290/15 B	summer 2015	28	a	0	0	0	0	0	0	0	0	0	0	0	0	0	0	0	0	0	0	0	0	0	0	0	0	0	0	0	0	0	0
B291/15 A	summer 2015	29	a	0.2275	0	0	0	0	0	0	0	0	0	1.9561	0	0	0	0	0	0	0	1.1574	0	13.4174	0	9.8741	0	0.5991	27.2316	27.2316	0	27.0041	0.2275	0.991646	0.00835426
B291/15 B	summer 2015	29	a	0	0	0	0	0	0	0	0	0	0	1.4423	0	0	0	0	0	0	0	0.44715	0	5.1613	0	3.38055	0	0	10.4313	10.4313	0	10.4313	0	1	0
B293/15 A	summer 2015	29	b	0	0	0	0	0	0	0	0	0	0	6.161	0	0	0	0	0	0	0	1.1445	0	10.03	0	12.1843	0.026	0	29.5458	29.5198	0.026	29.5458	0	1	0
B293/15 B	summer 2015	29	b	0.2275	0	1.1593	0	0	0	0	0	0.141	0	12.4634	0.021	0	0	0.1956	0	0	0	1.5132	0	16.1864	0.1062	25.8985	0.1578	0.0443	58.1142	57.8292	0.285	57.5501	0.5641	0.990293	0.00970675
B293/15 C	summer 2015	29	b	0	0	0.4928	0	0	0	0	0	0	0	4.1267	0	0	0	0	0	0	0	1.3704	0	10.4209	0	15.6956	0.0612	0	32.1676	32.1064	0.0612	32.1676	0	1	0
B294/15 A	summer 2015	30	a	0.5529	0	0	0	0	0	0	0	0	0	0	0	0	0	0	0	0	0	0	0	0	0	0	0	0	0.5529	0.5529	0	0	0.5529	0	1
B294/15 B	summer 2015	30	a	1.1258	0	0	0	0	0	0	0	0	0	0	0	0	0	0	0	0	0	0	0	0.1995	0	0	0	0	1.3253	1.3253	0	0.1995	1.1258	0.150532	0.849468
B294/15 C	summer 2015	30	a	1.02565	0	0	0	0	0	0	0	0	0	0	0	0	0	0	0	0	0	0	0	0.1995	0	0.234	0	0.1339	1.59305	1.59305	0	0.5674	1.02565	0.356172	0.643828
B297/15 A	summer 2015	32	a	0	0	0	0	0	0	0	0	0.141	0	0	0	0	0	0.1932	0	0	0	0	0	0	0	0	0	0	0.3342	0.3342	0	0	0.3342	0	1
B297/15 B	summer 2015	32	a	0	0	0	0	0	0	0	0	0	0	0	0	0	0	0	0	0	0	0	0	0	0	0	0	0	0	0	0	0	0
B297/15 C	summer 2015	32	a	0	0	0	0	0	0	0	0	0	0	0	0	0	0	0	0	0	0	0	0	0	0	0	0	0	0	0	0	0	0
B299/15 A	summer 2015	33	a	0.2275	0	0	0	0	0	0	0	0.141	0	1.8357	0	0	0	0.3525	0	0	0	0.8795	0	3.3365	0	5.2613	0	0	12.034	12.034	0	11.313	0.721	0.940086	0.0599136
B299/15 B	summer 2015	33	a	0.2275	0	1.5199	0	0	0	0	0	0	0	3.78	0	0	0	0	0	0	0	2.702	0	16.1638	0.2829	19.8942	0.3236	0	44.8939	44.2874	0.6065	44.6664	0.2275	0.994932	0.0050675
B299/15 C	summer 2015	33	a	0	0	0.7911	0	0	0	0	0	0	0	2.7276	0	0	0	0	0	0	0	1.5218	0	6.9936	0	9.4981	0.272	0.2208	22.025	21.753	0.272	22.025	0	1	0
B300/15 A	summer 2015	34	a	0.5254	0	0.2746	0	0	0	0	0	0	0	0.8052	0	0	0	0	0	0	0	0.4459	0	1.6757	0	3.4772	0	0	7.204	7.204	0	6.6786	0.5254	0.927068	0.0729317
B300/15 B	summer 2015	34	a	0.2275	0	0.0955	0	0	0	0	0	0	0	0.3684	0	0	0	0	0	0	0	0	0	0.7502	0	1.1997	0	0	2.6413	2.6413	0	2.4138	0.2275	0.913868	0.0861318
B300/15 C	summer 2015	34	a	0.481	0	0.2632	0	0	0	0	0	0	0	0.6701	0	0	0	0	0	0	0	0	0	1.8294	0	4.6837	0	0	7.9274	7.9274	0	7.4464	0.481	0.939324	0.0606756
B301/15 A	summer 2015	34	b	0	0	0.0955	0	0	0	0	0	0.2821	0	0.5751	0.1801	0	0	0.2574	0	0	0	0.4158	0	2.3253	0	2.1568	0	0	6.2881	6.108	0.1801	5.7486	0.5395	0.914203	0.085797
B301/15 B	summer 2015	34	b	0	0	0.0955	0	0	0	0	0	0.3188	0	0.1185	0	0	0	0.2741	0	0	0	0.133	0	0.5328	0	0.7893	0	0	2.262	2.262	0	1.6691	0.5929	0.737887	0.262113
B301/15 C	summer 2015	34	b	0.2275	0	0.2514	0	0	0	0	0	0.5085	0	1.2397	0.1857	0	0	0.4513	0	0	0	0.4189	0	3.2254	0.2056	4.5516	0	0	11.2656	10.8743	0.3913	10.0783	1.1873	0.894608	0.105392
B302/15 A	summer 2015	34	c	0.2275	0	0.2626	0	0	0	0	0	0.141	0	0.483	0	0	0	0	0	0	0	0	0	1.4985	0	3.853	0	0	6.4656	6.4656	0	6.0971	0.3685	0.943006	0.0569939
B302/15 B	summer 2015	34	c	0.2275	0	0	0	0	0	0	0	0.141	0	0	0	0	0	0.2653	0	0	0	0	0	0.786	0	0.9335	0	0	2.3533	2.3533	0	1.7195	0.6338	0.730676	0.269324
B302/15 C	summer 2015	34	c	0.2275	0	0.7085	0	0	0	0	0	0.141	0	4.2088	0.2066	0	0	0.2172	0	0	0	1.0441	0	6.9962	0.2883	14.919	0.3889	0	29.3461	28.4623	0.8838	28.7604	0.5857	0.980042	0.0199584
B303/15 A	summer 2015	35	a	0.2275	0	0	0	0	0	0	0	0	0	0	0	0	0	0	0	0	0	0	0	0	0	0	0	0	0.2275	0.2275	0	0	0.2275	0	1
B303/15 B	summer 2015	35	a	0.2275	0	0	0	0	0	0	0	0	0	0	0	0	0	0	0	0	0	0	0	0	0	0.234	0	0	0.4615	0.4615	0	0.234	0.2275	0.507042	0.492958
B303/15 C	summer 2015	35	a	0.2275	0	0	0	0	0	0	0	0	0	0	0	0	0	0	0	0	0	0	0	0.1995	0	0.234	0	0	0.661	0.661	0	0.4335	0.2275	0.655825	0.344175
B304/15 A	summer 2015	36	a	0.2275	0	0	0	0	0	0	0	0	0	0	0	0	0	0	0	0	0	0	0	0.1995	0	0.234	0	0	0.661	0.661	0	0.4335	0.2275	0.655825	0.344175
B304/15 B	summer 2015	36	a	0.2275	0	0	0	0	0	0	0	0	0	0	0	0	0	0	0	0	0	0	0	0	0	0	0	0	0.2275	0.2275	0	0	0.2275	0	1
B119/16 A	spring 2016	1	a	0	0	0	0	0	0	0	0	0	0	2.4059	0.14485	0	0	0	0	0	0	0.95555	0	6.64975	0.71145	10.8564	0.67815	0.0195	22.4215	20.8871	1.53445	22.4215	0	1	0
B119/16 B	spring 2016	1	a	0	0	0	0	0	0	0	0	0	0	0	0	0	0	0	0	0	0	0	0	0.4699	0.1109	0.234	0.05735	0	0.87215	0.7039	0.16825	0.87215	0	1	0
B119/16 C	spring 2016	1	a	0	0	0	0	0	0	0	0	0	0	7.2427	0.14985	0	0	0	0	0	0	2.72075	0	16.4874	1.0095	30.9682	0.78755	0.0626	59.4285	57.4816	1.9469	59.4285	0	1	0
B121/16 A	spring 2016	1	b	0	0	0	0	0	0	0	0	0	0	0	0	0	0	0	0	0	0	0	0	0	0.029	0	0	0	0.029	0	0.029	0.029	0	1	0
B121/16 B	spring 2016	1	b	0	0	0	0	0	0	0	0	0	0	0	0	0	0	0	0	0	0	0	0	0	0	0	0	0	0	0	0	0	0
B121/16 C	spring 2016	1	b	0	0	0	0	0	0	0	0	0	0	0	0	0	0	0	0	0	0	0	0	0	0.10975	0	0	0	0.10975	0	0.10975	0.10975	0	1	0
B120/16 A	spring 2016	1	c	0	0	0	0	0	0	0	0	0	0	0	0	0	0	0	0	0	0	0	0	0	0	0	0	0	0	0	0	0	0
B120/16 B	spring 2016	1	c	0	0	0	0	0	0	0	0	0	0	0	0	0	0	0	0	0	0	0	0	0	0	0	0	0	0	0	0	0	0
B120/16 C	spring 2016	1	c	0	0	0	0	0	0	0	0	0	0	0	0	0	0	0	0	0	0	0	0.113	0	0.2871	0	0	0	0.4001	0	0.4001	0.4001	0	1	0
B123/16 A	spring 2016	1	e	0	0	0	0	0	0	0	0	0	0	0	0	0	0	0	0.037	0	0	0	0	0	0	0	0	0	0.037	0	0.037	0	0.037	0	1
B123/16 B	spring 2016	1	e	0	0	0	0	0	0	0	0	0	0	0	0	0	0	0	0	0	0	0	0	0	0	0	0	0	0	0	0	0	0
B123/16 C	spring 2016	1	e	0	0	0	0	0	0	0	0	0	0	0	0	0	0	0	0	0	0	0	0	0	0.029	0	0	0	0.029	0	0.029	0.029	0	1	0
B122/16 A	spring 2016	1	f	0	0	0	0	0	0	0	0	0	0	0	0	0	0	0	0	0	0	0	0	0	0	0	0	0	0	0	0	0	0
B122/16 B	spring 2016	1	f	0	0	0	0	0	0	0	0	0	0	0	0	0	0	0	0	0	0	0	0	0	0	0	0	0.13675	0.13675	0.13675	0	0.13675	0	1	0
B124/16 A	spring 2016	1	h	0.2275	0	0	0	0	0	0	0	0	0	0	0	0	0	0	0.037	0	0	0	0.113	0	0.1172	0	0	0	0.4947	0.2275	0.2672	0.2302	0.2645	0.465333	0.534667
B124/16 B	spring 2016	1	h	0	0	0	0	0	0	0	0	0	0	0	0	0	0	0	0.037	0	0	0	0	0	0	0	0	0	0.037	0	0.037	0	0.037	0	1
B124/16 C	spring 2016	1	h	0	0	0	0	0	0	0	0	0	0	0	0	0	0	0	0	0	0	0	0	0	0	0	0	0	0	0	0	0	0
B125/16 A	spring 2016	1	i	1.1095	0	0	0	0	0	0	0	0	0	0	0	0	0	0	0.037	0	0	0	0	0	0	0	0	0	1.1465	1.1095	0.037	0	1.1465	0	1
B125/16 B	spring 2016	1	i	0.2275	0	0	0	0	0	0	0	0	0	0	0	0	0	0	0	0	0	0	0	0	0	0	0	0	0.2275	0.2275	0	0	0.2275	0	1
B125/16 C	spring 2016	1	i	0	0	0	0	0	0	0	0	0	0	0	0	0	0	0	0	0	0	0	0	0	0	0	0	0	0	0	0	0	0
B126/16 A	spring 2016	2	a	0	0.0631	0	0	0	0	0	0	0	0.161	0	0	0	0	0	0.3493	0	0	0	0	0	0	0	0	0	0.5734	0	0.5734	0	0.5734	0	1
B126/16 B	spring 2016	2	a	0	0.0634	0	0	0	0	0	0	0	0.161	0	0	0	0	0	0.318	0	0	0	0	0	0	0	0	0	0.5424	0	0.5424	0	0.5424	0	1
B126/16 C	spring 2016	2	a	0	0.0625	0	0	0	0	0	0	0	0	0	0	0	0	0	0	0	0	0	0	0	0	0	0	0	0.0625	0	0.0625	0	0.0625	0	1
B127/16 A	spring 2016	2	b	0	0.065	0	0	0	0	0	0	0	0	0	0	0	0	0	0	0	0	0	0	0	0.0866	0	0.0656	0	0.2172	0	0.2172	0.1522	0.065	0.700737	0.299263
B127/16 B	spring 2016	2	b	0	0.065	0	0	0	0	0	0	0	0	0	0.021	0	0	0	0	0	0	0.0665	0	0.1995	0.151	0.234	0.1214	0.0195	0.8779	0.5195	0.3584	0.8129	0.065	0.92596	0.0740403
B127/16 C	spring 2016	2	b	0	0.065	0	0	0	0	0	0	0	0	0	0.021	0	0	0	0	0	0	0.0665	0	0.1995	0.151	0.234	0.1214	0.0195	0.8779	0.5195	0.3584	0.8129	0.065	0.92596	0.0740403
B128/16 A	spring 2016	3	a	0	0.0622	0	0	0	0	0	0	0	0	0.1185	0.0427	0	0	0	0	0	0	0.0665	0	0.1995	0.1407	0.48	0.1858	0	1.2959	0.8645	0.4314	1.2337	0.0622	0.952002	0.0479975
B128/16 B	spring 2016	3	a	0.2275	0.0625	0	0	0	0	0	0	0	0	0	0.021	0	0	0	0	0	0	0	0	0.1995	0.0834	0	0.0773	0.0195	0.6907	0.4465	0.2442	0.4007	0.29	0.580136	0.419864
B128/16 C	spring 2016	3	a	0	0.0625	0	0	0	0	0	0	0	0	0.1185	0.0566	0	0	0	0	0	0	0.0665	0	0.4271	0.1809	0.6768	0.1914	0.0195	1.7998	1.3084	0.4914	1.7373	0.0625	0.965274	0.0347261
B129/16 A	spring 2016	3	b	0	0.062	0	0	0	0	0	0	0	0.4536	0	0.021	0	0	0.0902	0.5172	0	0	0.0665	0	0.1995	0.1342	0	0.0902	0.0195	1.6539	0.3757	1.2782	0.5309	1.123	0.320999	0.679001
B129/16 B	spring 2016	3	b	0	0.0633	0	0	0	0	0	0	0	0.161	0	0	0	0	0	0.3223	0	0	0	0	0	0.0709	0	0	0	0.6175	0	0.6175	0.0709	0.5466	0.114818	0.885182
B129/16 C	spring 2016	3	b	0	0.0633	0	0	0	0	0	0	0	0	0	0	0	0	0	0	0	0	0.0665	0	0.1995	0.0837	0	0.026	0.0195	0.4585	0.2855	0.173	0.3952	0.0633	0.861941	0.138059
B130/16 A	spring 2016	5	a	0	0.0652	0	0	0	0	0	0	0	0.161	0	0	0	0	0	0.3292	0	0	0	0	0	0	0	0	0	0.5554	0	0.5554	0	0.5554	0	1
B130/16 B	spring 2016	5	a	0	0.0668	0	0	0	0	0	0	0	0	0	0	0	0	0	0.3354	0	0	0	0	0	0	0	0	0	0.4022	0	0.4022	0	0.4022	0	1
B130/16 C	spring 2016	5	a	0	0.0652	0	0	0	0	0	0	0	0	0	0	0	0	0	0.3329	0	0	0	0	0	0.0659	0	0	0	0.464	0	0.464	0.0659	0.3981	0.142026	0.857974
B131/16 A	spring 2016	6	a	0	0.0678	0	0	0	0	0	0	0	0	0	0	0	0	0	0.3205	0	0	0	0	0	0	0	0	0	0.3883	0	0.3883	0	0.3883	0	1
B131/16 B	spring 2016	6	a	0	0.0642	0	0	0	0	0	0	0	0	0	0	0	0	0	0.3189	0	0	0	0	0	0	0	0	0	0.3831	0	0.3831	0	0.3831	0	1
B132/16 A	spring 2016	6	b	0	0.0668	0	0	0	0	0	0	0	0.161	0	0	0	0	0	0.3537	0	0	0	0	0	0.0779	0	0.0604	0	0.7198	0	0.7198	0.1383	0.5815	0.192137	0.807863
B132/16 B	spring 2016	6	b	0	0.0654	0	0	0	0	0	0	0	0	0	0	0	0	0	0	0	0	0	0	0	0	0	0	0	0.0654	0	0.0654	0	0.0654	0	1
B133/16 A	spring 2016	7	a	0	0.064	0	0	0	0	0	0	0	0	0	0	0	0	0	0.3186	0	0	0	0	0	0	0	0	0	0.3826	0	0.3826	0	0.3826	0	1
B133/16 B	spring 2016	7	a	0	0.0634	0	0	0	0	0	0	0	0.161	0	0	0	0	0	0	0	0	0	0	0	0	0	0	0	0.2244	0	0.2244	0	0.2244	0	1
B133/16 C	spring 2016	7	a	0	0.0652	0	0	0	0	0	0	0	0	0	0	0	0	0	0	0	0	0	0	0	0.0741	0	0.0643	0	0.2036	0	0.2036	0.1384	0.0652	0.679764	0.320236
B134/16 A	spring 2016	8	a	0.5854	0.4589	0	0	0	0	0	0	0	0	0	0	0	0	0	0	0	0	0	0	0	0	0	0	0	1.0443	0.5854	0.4589	0	1.0443	0	1
B134/16 B	spring 2016	8	a	1.2994	0.5998	0	0	0	0	0	0	0	0.161	0	0	0	0	0	0.2943	0	0	0	0	0	0	0	0	0	2.3545	1.2994	1.0551	0	2.3545	0	1
B134/16 C	spring 2016	8	a	0.9434	0.3263	0	0	0	0	0	0	0	0.161	0	0	0	0	0	0.2952	0	0	0	0	0	0	0	0	0	1.7259	0.9434	0.7825	0	1.7259	0	1
B135/16 A	spring 2016	8	b	0	0.026	0	0	0	0	0	0	0	0	0	0	0	0	0	0	0	0	0	0	0	0	0	0.0877	0	0.1137	0	0.1137	0.0877	0.026	0.771328	0.228672
B135/16 B	spring 2016	8	b	0	0.026	0	0	0	0	0	0	0	0	0	0	0	0	0	0	0	0	0	0	0	0	0	0	0	0.026	0	0.026	0	0.026	0	1
B135/16 C	spring 2016	8	b	0	0.026	0	0	0	0	0	0	0	0	0	0	0	0	0	0	0	0	0	0	0	0	0	0.026	0	0.052	0	0.052	0.026	0.026	0.5	0.5
B136/16 A	spring 2016	10	a	0	0	0	0	0	0	0	0	0	0	0	0	0	0	0	0.272	0	0	0.0665	0	0.4494	0	0.234	0	0	1.0219	0.7499	0.272	0.7499	0.272	0.733829	0.266171
B136/16 B	spring 2016	10	a	0	0.026	0	0	0	0	0	0	0	0.161	0.1185	0	0	0	0	0.28	0	0	0.0665	0	0.5774	0	0.234	0	0	1.4634	0.9964	0.467	0.9964	0.467	0.68088	0.31912
B136/16 C	spring 2016	10	a	0	0.026	0	0	0	0	0	0	0	0.161	0.1185	0	0	0	0	0.2841	0	0	0.0665	0	0.5166	0	0.234	0.0557	0	1.4624	0.9356	0.5268	0.9913	0.4711	0.677858	0.322142
B139/16 A	spring 2016	11	a	0	0.026	0	0	0	0	0	0	0	0	0	0	0	0	0	0	0	0	0	0	0	0	0	0	0	0.026	0	0.026	0	0.026	0	1
B139/16 B	spring 2016	11	a	0	0.026	0	0	0	0	0	0	0	0	0	0	0	0	0	0	0	0	0.0665	0	0.1995	0	0.234	0	0	0.526	0.5	0.026	0.5	0.026	0.95057	0.0494297
B139/16 C	spring 2016	11	a	0	0.026	0	0	0	0	0	0	0	0	0	0	0	0	0	0	0	0	0	0	0	0	0	0	0	0.026	0	0.026	0	0.026	0	1
B140/16 A	spring 2016	12	a	0	0.026	0	0	0	0	0	0	0	0	0	0	0	0	0	0	0	0	0	0	0	0	0	0	0	0.026	0	0.026	0	0.026	0	1
B140/16 B	spring 2016	12	a	0	0.11185	0	0	0	0	0	0	0	0	0	0	0	0	0	0	0	0	0	0	0	0	0	0	0	0.11185	0	0.11185	0	0.11185	0	1
B140/16 C	spring 2016	12	a	0	0	0	0	0	0	0	0	0	0.161	0	0	0	0	0	0.28445	0	0	0	0	0	0	0	0	0	0.44545	0	0.44545	0	0.44545	0	1
B141/16 A	spring 2016	12	b	0	0.026	0	0	0	0	0	0	0	0	0	0	0	0	0	0.27955	0	0	0	0	0	0	0	0	0	0.30555	0	0.30555	0	0.30555	0	1
B141/16 B	spring 2016	12	b	0	0.026	0	0	0	0	0	0	0	0	0	0	0	0	0	0	0	0	0	0	0	0	0	0	0	0.026	0	0.026	0	0.026	0	1
B141/16 C	spring 2016	12	b	0	0.026	0	0	0	0	0	0	0	0	0	0	0	0	0	0	0	0	0	0	0	0	0	0	0	0.026	0	0.026	0	0.026	0	1
B142/16 A	spring 2016	13	a	0	0	0.0955	0	0	0	0	0	0	0	0.799	0.0549	0	0	0	0	0	0	0.433	0	2.3292	0.2487	2.9064	0.3366	0	7.2033	6.5631	0.6402	7.2033	0	1	0
B142/16 B	spring 2016	13	a	0	0.026	0	0	0	0	0	0	0	0	0.1185	0	0	0	0	0	0	0	0.0665	0	0.4535	0.029	0.234	0.0586	0	0.9861	0.8725	0.1136	0.9601	0.026	0.973634	0.0263665
B142/16 C	spring 2016	13	a	0	0	0.4702	0	0	0	0	0	0	0	3.6818	0	0	0	0	0	0	0	1.3485	0	8.3783	0.1858	10.4986	0.2316	0	24.7948	24.3774	0.4174	24.7948	0	1	0
B143/16 A	spring 2016	13	b	0	0.026	0	0	0	0	0	0	0	0	0	0	0	0	0	0	0	0	0	0	0	0	0	0	0	0.026	0	0.026	0	0.026	0	1
B143/16 B	spring 2016	13	b	0	0.026	0	0	0	0	0	0	0	0	0	0	0	0	0	0	0	0	0.0665	0	0	0	0.234	0	0	0.3265	0.3005	0.026	0.3005	0.026	0.920368	0.0796325
B143/16 C	spring 2016	13	b	0	0.026	0	0	0	0	0	0	0	0	0	0	0	0	0	0	0	0	0.0665	0	0.1995	0	0.234	0.026	0	0.552	0.5	0.052	0.526	0.026	0.952899	0.0471014
B144/16 A	spring 2016	13	c	0	0.026	0	0	0	0	0	0	0	0	0	0	0	0	0	0	0	0	0	0	0	0	0	0	0	0.026	0	0.026	0	0.026	0	1
B144/16B	spring 2016	13	c	0	0.0666	0	0	0	0	0	0	0	0	0	0	0	0	0	0	0	0	0	0	0	0	0	0	0	0.0666	0	0.0666	0	0.0666	0	1
B144/16 C	spring 2016	13	c	0	0.026	0	0	0	0	0	0	0	0	0	0	0	0	0	0	0	0	0	0	0	0	0	0	0	0.026	0	0.026	0	0.026	0	1
B145/16 A	spring 2016	13	d	0	0	0	0	0	0	0	0	0	0	0	0	0	0	0	0	0	0	0.0665	0	0.1995	0	0.234	0	0	0.5	0.5	0	0.5	0	1	0
B145/16 B	spring 2016	13	d	0	0	0	0	0	0	0	0	0	0	0	0	0	0	0	0	0	0	0	0	0.1995	0	0	0	0	0.1995	0.1995	0	0.1995	0	1	0
B145/16 C	spring 2016	13	d	0	0	0	0	0	0	0	0	0	0	0	0	0	0	0	0	0	0	0	0	0.1995	0	0.234	0	0	0.4335	0.4335	0	0.4335	0	1	0
B146/16 A	spring 2016	14	a	0	0	0	0	0	0	0	0	0	0	0	0	0	0	0	0	0	0	0	0	0	0	0	0	0	0	0	0	0	0
B146/16 B	spring 2016	14	a	0	0	0	0	0	0	0	0	0	0	0	0	0	0	0	0	0	0	0	0	0	0.029	0	0	0	0.029	0	0.029	0.029	0	1	0
B146/16 C	spring 2016	14	a	0	0	0	0	0	0	0	0	0	0	0	0	0	0	0	0	0	0	0	0	0	0.029	0	0	0	0.029	0	0.029	0.029	0	1	0
B147/16 A	spring 2016	15	a	0	0	0	0	0	0	0	0	0	0	0.1185	0	0	0	0	0	0	0	0.0665	0	0.626	0.1571	0.626	0.1327	0	1.7268	1.437	0.2898	1.7268	0	1	0
B147/16 B	spring 2016	15	a	0	0	0	0	0	0	0	0	0	0	0.8922	0.0721	0	0	0	0	0	0	0.3518	0	2.4456	0.6592	2.4716	0.5857	0	7.4782	6.1612	1.317	7.4782	0	1	0
B147/16 C	spring 2016	15	a	0	0	0	0	0	0	0	0	0	0	0	0	0	0	0	0	0	0	0	0	0	0.067	0	0.0602	0	0.1272	0	0.1272	0.1272	0	1	0
B148/16 A	spring 2016	16	a	0	0	0	0	0	0	0	0	0	0	0	0	0	0	0	0	0	0	0	0	0	0	0	0	0	0	0	0	0	0
B148/16 B	spring 2016	16	a	0	0	0	0	0	0	0	0	0	0	0	0	0	0	0	0	0	0	0	0	0	0	0	0	0	0	0	0	0	0
B148/16 C	spring 2016	16	a	0	0	0	0	0	0	0	0	0	0	0	0	0	0	0	0	0	0	0	0	0	0	0	0.026	0	0.026	0	0.026	0.026	0	1	0
B151/16A	spring 2016	17	a	0	0	0	0	0	0	0	0	0	0	0	0	0	0	0	0	0	0	0	0	0	0	0	0	0	0	0	0	0	0
B151/16 B	spring 2016	17	a	0	0	0	0	0	0	0	0	0	0	0	0	0	0	0	0	0	0	0	0	0	0	0	0.026	0	0.026	0	0.026	0.026	0	1	0
B151/16 C	spring 2016	17	a	0	0.026	0	0	0	0	0	0	0	0	0	0	0	0	0	0	0	0	0	0	0	0	0	0	0	0.026	0	0.026	0	0.026	0	1
B152/16 A	spring 2016	18	b	0	0	0	0	0	0	0	0	0	0	0	0	0	0	0	0	0	0	0	0	0	0.0719	0	0.0976	0	0.1695	0	0.1695	0.1695	0	1	0
B152/16 B	spring 2016	18	b	0	0	0	0	0	0	0	0	0	0	0	0	0	0	0	0	0	0	0	0	0.1995	0.029	0.234	0	0	0.4625	0.4335	0.029	0.4625	0	1	0
B152/16 C	spring 2016	18	b	0	0	0	0	0	0	0	0	0	0	0	0	0	0	0	0	0	0	0	0	0	0.029	0	0	0	0.029	0	0.029	0.029	0	1	0
B154/16 A	spring 2016	19	a	0	0	0	0	0	0	0	0	0	0	0	0	0	0	0	0	0	0	0	0	0	0.0596	0	0.0692	0	0.1288	0	0.1288	0.1288	0	1	0
B154/16 B	spring 2016	19	a	0	0	0	0	0	0	0	0	0	0	0	0	0	0	0	0	0	0	0	0	0	0.0692	0	0.0871	0	0.1563	0	0.1563	0.1563	0	1	0
B154/16 C	spring 2016	19	a	0	0	0	0	0	0	0	0	0	0	0	0.0656	0	0	0	0.3711	0	0	0	0	0.1995	0.3122	0.234	0.5006	0.1181	1.8011	0.5516	1.2495	1.43	0.3711	0.793959	0.206041
B155/16 A	spring 2016	19	c	0.2275	0	0	0	0	0	0	0	0	0	0	0	0	0	0	0	0	0	0	0	0	0	0	0	0	0.2275	0.2275	0	0	0.2275	0	1
B155/16 B	spring 2016	19	c	0.2275	0	0	0	0	0	0	0	0	0	0	0	0	0	0	0	0	0	0	0	0	0	0	0	0	0.2275	0.2275	0	0	0.2275	0	1
B156/16 A	spring 2016	19	d	0	0	0	0	0	0	0	0	0	0	0	0	0	0	0	0	0	0	0	0	0	0	0	0	0	0	0	0	0	0
B156/16 B	spring 2016	19	d	1.1372	0	0	0	0	0	0	0	0	0	0	0	0	0	0	0.3689	0	0	0	0	0	0.0632	0	0	0	1.5693	1.1372	0.4321	0.0632	1.5061	0.0402727	0.959727
B156/16 C	spring 2016	19	d	0.2275	0	0	0	0	0	0	0	0	0	0	0	0	0	0	0	0	0	0	0	0	0	0	0	0	0.2275	0.2275	0	0	0.2275	0	1
B157/16 A	spring 2016	20	a	0.2275	0.161	0	0	0	0	0	0	0	0	0	0	0	0	0	0	0	0	0	0	0	0	0	0	0	0.3885	0.2275	0.161	0	0.3885	0	1
B157/16 B	spring 2016	20	a	0	0	0	0	0	0	0	0	0	0	0.2722	0	0	0	0	0	0	0	0.0665	0	0.78765	0.12025	0.8613	0.12535	0	2.23325	1.98765	0.2456	2.23325	0	1	0
B157/16 C	spring 2016	20	a	0.2275	0.19045	0	0	0	0	0	0	0	0	0.1185	0	0	0	0	0	0	0	0.0665	0	0.56935	0.1917	0.56745	0.19985	0	2.1313	1.5493	0.582	1.71335	0.41795	0.803899	0.196101
B158/16 A	spring 2016	21	a	0.2275	0.12715	0	0	0	0	0	0	0	0	0.39775	0.1245	0	0	0	0	0	0	0.1855	0.113	1.43335	0.51355	1.4477	0.6408	0	5.2108	3.6918	1.519	4.85615	0.35465	0.931939	0.0680606
B158/16 B	spring 2016	21	a	0.5702	0.19705	0	0	0	0	0	0	0	0	0	0	0	0	0	0	0	0	0	0	0	0.029	0	0.0607	0	0.85695	0.5702	0.28675	0.0897	0.76725	0.104674	0.895326
B158/16 C	spring 2016	21	a	0.2275	0.129	0	0	0	0	0	0	0	0	0.2627	0	0	0	0	0	0	0	0	0	0.57005	0	0.4897	0.05385	0	1.7328	1.54995	0.18285	1.3763	0.3565	0.794264	0.205736
B159/16 A	spring 2016	21	b	0.5184	0.2279	0	0	0	0	0	0	0	0.161	0	0	0	0	0	0.2724	0	0	0	0	0	0	0	0	0	1.1797	0.5184	0.6613	0	1.1797	0	1
B159/16 B	spring 2016	21	b	0.2275	0.1052	0	0	0	0	0	0	0	0	0	0	0	0	0	0	0	0	0	0	0	0	0	0	0	0.3327	0.2275	0.1052	0	0.3327	0	1
B159/16 C	spring 2016	21	b	0.2275	0.1155	0	0	0	0	0	0	0	0	0	0	0	0	0	0.2806	0	0	0	0	0	0	0	0	0	0.6236	0.2275	0.3961	0	0.6236	0	1
B160/16 A	spring 2016	22	a	0	0.0727	0	0	0	0	0	0	0	0	0	0	0	0	0	0	0	0	0	0	0	0	0	0	0	0.0727	0	0.0727	0	0.0727	0	1
B160/16 B	spring 2016	22	a	0	0.0953	0	0	0	0	0	0	0	0	0	0	0	0	0	0	0	0	0	0	0	0	0	0	0	0.0953	0	0.0953	0	0.0953	0	1
B160/16 C	spring 2016	22	a	0	0.0716	0	0	0	0	0	0	0	0	0	0	0	0	0	0	0	0	0	0	0	0	0	0	0	0.0716	0	0.0716	0	0.0716	0	1
B161/16 A	spring 2016	25	a	0	0	0	0	0	0	0	0	0	0	0	0	0	0	0	0	0	0	0	0	0	0	0	0	0	0	0	0	0	0
B161/16 B	spring 2016	25	a	0	0	0	0	0	0	0	0	0	0	0	0	0	0	0	0	0	0	0	0	0	0	0	0	0	0	0	0	0	0
B161/16 C	spring 2016	25	a	0	0	0	0	0	0	0	0	0	0	0	0	0	0	0	0	0	0	0	0	0	0	0	0	0	0	0	0	0	0
B162/16 A	spring 2016	26	a	0	0.0908	0	0	0	0	0	0	0	0	0	0.0783	0	0	0	0	0	0	0	0	0	0.1218	0.234	0.1227	0	0.6476	0.234	0.4136	0.5568	0.0908	0.85979	0.14021
B162/16 B	spring 2016	26	a	0	0	0	0	0	0	0	0	0	0	0	0.0729	0	0	0	0	0	0	0	0	0	0.0792	0	0	0	0.1521	0	0.1521	0.1521	0	1	0
B162/16 C	spring 2016	26	a	0	0	0	0	0	0	0	0	0	0	0	0.0736	0	0	0	0	0	0	0	0	0	0.0901	0	0.0725	0	0.2362	0	0.2362	0.2362	0	1	0
B163/16 A	spring 2016	27	a	0.2275	0	0	0	0	0	0	0	0	0	0	0	0	0	0	0	0	0	0	0	0	0	0	0	0	0.2275	0.2275	0	0	0.2275	0	1
B163/16 B	spring 2016	27	a	0.2275	0	0	0	0	0	0	0	0	0	0	0	0	0	0	0	0	0	0	0	0	0	0	0	0	0.2275	0.2275	0	0	0.2275	0	1
B163/16 C	spring 2016	27	a	0	0.0921	0	0	0	0	0	0	0	0	0	0	0	0	0	0	0	0	0	0	0	0	0	0	0	0.0921	0	0.0921	0	0.0921	0	1
B164/16 A	spring 2016	28	a	0	0	0	0	0	0	0	0	0	0	0	0	0	0	0	0	0	0	0	0	0	0	0	0	0	0	0	0	0	0
B164/16 B	spring 2016	28	a	0	0	0	0	0	0	0	0	0	0	0	0	0	0	0	0	0	0	0	0	0	0	0	0	0	0	0	0	0	0
B167/16 A	spring 2016	32	a	0	0	0.22215	0	0	0	0	0	0	0	0.99	0.2751	0	0	0	0	0	0	0.4871	0.23895	2.3097	0.7665	2.69195	1.0281	0	9.00955	6.7009	2.30865	9.00955	0	1	0
B167/16 B	spring 2016	32	a	0	0	0.72665	0.297	0	0	0	0	0	0	4.04225	1.3751	0	0	0	0.3187	0	0	1.87235	0.7442	9.58905	3.8226	11.5541	4.87955	0	39.2216	27.7844	11.4372	38.9029	0.3187	0.991874	0.00812562
B167/16 C	spring 2016	32	a	0	0	0	0	0	0	0	0	0	0	0.1185	0	0	0	0	0	0	0	0.0665	0	0.1995	0	0.234	0.026	0	0.6445	0.6185	0.026	0.6445	0	1	0
B168/16 A	spring 2016	33	a	0	0	0	0	0	0	0	0	0	0	0	0	0	0	0	0	0	0	0	0	0	0	0	0	0	0	0	0	0	0
B168/16 B	spring 2016	33	a	0	0	0	0	0	0	0	0	0	0	0	0	0	0	0	0	0	0	0	0	0	0	0	0	0	0	0	0	0	0
B168/16 C	spring 2016	33	a	0.2275	0	0	0	0	0	0	0	0	0	0	0	0	0	0	0	0	0	0	0	0	0	0	0	0	0.2275	0.2275	0	0	0.2275	0	1
B169/16 A	spring 2016	34	b	0	0	0	0	0	0	0	0	0	0	0	0	0	0	0	0.31	0	0	0	0	0	0	0	0	0	0.31	0	0.31	0	0.31	0	1
B170/16 A	spring 2016	34	b	0	0	0	0	0	0	0	0	0	0	0	0	0	0	0	0	0	0	0	0	0.1995	0.09	0.234	0.12	0	0.6435	0.4335	0.21	0.6435	0	1	0
B171/16 A	spring 2016	34	b	0.2275	0	0	0	0	0	0	0	0	0	0	0	0	0	0	0	0	0	0	0	0	0	0	0	0	0.2275	0.2275	0	0	0.2275	0	1
B172/16 A	spring 2016	35	a	0	0	0	0	0	0	0	0	0	0	0	0	0	0	0	0	0	0	0	0	0	0	0	0	0	0	0	0	0	0
B172/16 B	spring 2016	35	a	0.2275	0	0	0	0	0	0	0	0	0	0	0	0	0	0	0	0	0	0	0	0	0	0	0	0	0.2275	0.2275	0	0	0.2275	0	1
B172/16 C	spring 2016	35	a	0	0	0	0	0	0	0	0	0	0	0	0	0	0	0	0	0	0	0	0	0	0	0	0	0	0	0	0	0	0
B173/16 A	spring 2016	36	a	0	0	0	0	0	0	0	0	0	0	0	0	0	0	0	0	0	0	0	0	0	0	0	0	0	0	0	0	0	0
B173/16 B	spring 2016	36	a	0	0	0	0	0	0	0	0	0	0	0	0	0	0	0	0	0	0	0	0	0	0	0	0	0	0	0	0	0	0
B173/16 C	spring 2016	36	a	0	0	0	0	0	0	0	0	0	0	0	0	0	0	0	0	0	0	0	0	0	0	0	0.098	0	0.098	0	0.098	0.098	0	1	0
B174/16 A	spring 2016	37	a	0	0.0675	0	0	0	0	0	0	0	0	0	0	0	0	0	0	0	0	0	0	0	0	0	0	0	0.0675	0	0.0675	0	0.0675	0	1
B174/16 B	spring 2016	37	a	0	0.0661	0	0	0	0	0	0	0	0	0	0	0	0	0	0	0	0	0	0	0	0	0	0	0	0.0661	0	0.0661	0	0.0661	0	1
B174/16 C	spring 2016	37	a	0	0.0646	0	0	0	0	0	0	0	0	0	0	0	0	0	0	0	0	0	0	0	0	0	0	0	0.0646	0	0.0646	0	0.0646	0	1
B176/16 A	spring 2016	38	a	0	0	0	0	0	0	0	0	0	0	0	0	0	0	0	0	0	0	0	0	0	0	0	0	0	0	0	0	0	0
B176/16 B	spring 2016	38	a	0	0.026	0	0	0	0	0	0	0	0	0.1185	0	0	0	0	0	0	0	0.14585	0	0.41995	0.1188	0.601	0.13055	0	1.56065	1.2853	0.27535	1.53465	0.026	0.98334	0.0166597
B177/16 A	spring 2016	39	a	0	0.0648	0	0	0	0	0	0	0	0	0	0	0	0	0	0	0	0	0	0	0	0	0	0	0	0.0648	0	0.0648	0	0.0648	0	1
B177/16 B	spring 2016	39	a	0	0	0	0	0	0	0	0	0	0.161	0	0	0	0	0	0	0	0	0	0	0	0	0	0	0	0.161	0	0.161	0	0.161	0	1
B177/16 C	spring 2016	39	a	0	0.0637	0	0	0	0	0	0	0	0	0	0	0	0	0	0	0	0	0	0	0	0	0	0	0	0.0637	0	0.0637	0	0.0637	0	1
B178/16 A	spring 2016	40	a	0	0	0	0	0	0	0	0	0	0	0	0	0	0	0	0	0	0	0	0	0	0	0	0	0	0	0	0	0	0
B178/16 B	spring 2016	40	a	0.2275	0	0.0955	0	0	0	0	0	0	0.3442	0	0	0	0	0	0	0	0	0	0	0	0	0	0	0	0.6672	0.323	0.3442	0.0955	0.5717	0.143135	0.856865
B178/16 C	spring 2016	40	a	0	0.0664	0	0	0	0	0	0	0	0	0	0	0	0	0	0	0	0	0	0	0	0	0	0	0	0.0664	0	0.0664	0	0.0664	0	1
B179/16 A	spring 2016	41	a	0	0.0619	0	0	0	0	0	0	0	0	0	0	0	0	0	0	0	0	0	0	0	0	0.234	0	0	0.2959	0.234	0.0619	0.234	0.0619	0.790808	0.209192
B179/16 B	spring 2016	41	a	0	0.0619	0	0	0	0	0	0	0	0	0	0	0	0	0	0	0	0	0	0	0	0	0	0	0	0.0619	0	0.0619	0	0.0619	0	1
B179/16 C	spring 2016	41	a	0	0.0623	0	0	0	0	0	0	0	0	0	0	0	0	0	0	0	0	0.0665	0	0	0	0	0	0	0.1288	0.0665	0.0623	0.0665	0.0623	0.516304	0.483696
B180/16 A	spring 2016	42	a	0.2275	0.026	0	0	0	0	0	0	0	0	0	0	0	0	0	0	0	0	0	0	0	0.084	0	0.09495	0.05195	0.4844	0.27945	0.20495	0.2309	0.2535	0.476672	0.523328
B180/16 B	spring 2016	42	a	0.5171	0	0	0	0	0	0	0	0	0	0	0	0	0	0	0	0	0	0	0	0.1995	0.24655	0.234	0.5311	0.1876	1.91585	1.1382	0.77765	1.39875	0.5171	0.730094	0.269906
B181/16 A	spring 2016	42	b	0	0	0	0	0	0	0	0	0	0	0	0	0	0	0	0	0	0	0	0	0	0	0	0	0	0	0	0	0	0
B181/16 B	spring 2016	42	b	0	0	0	0	0	0	0	0	0	0	0	0	0	0	0	0	0	0	0	0	0	0	0	0	0	0	0	0	0	0
B181/16 C	spring 2016	42	b	0	0	0	0	0	0	0	0	0	0	0	0	0	0	0	0	0	0	0	0	0	0	0	0	0	0	0	0	0	0
B 243/16 A	summer 2016	1	a	0	0	0.0955	0	0	0	0	0	0	0	1.6773	1.0412	0	0	0	0	0	0	0.0665	0.2311	2.7892	2.3723	3.8631	6.6855	0	18.8217	8.4916	10.3301	18.8217	0	1	0
B 243/16 B	summer 2016	1	a	0	0	0.4695	1.2717	0	0	0	0	0	0	9.5026	10.705	0	0	0	0	0	0	0.9332	2.8443	14.7901	23.6474	19.4943	46.121	0	129.779	45.1897	84.5894	129.779	0	1	0
B 243/16 C	summer 2016	1	a	0	0	0.4038	3.5045	0	0	0	0	0	0	5.552	13.2279	0	0	0.0325	0.1155	0	0	0.3838	3.4555	7.3219	30.7365	12.5181	73.4993	0	150.751	26.2121	124.539	150.603	0.148	0.999018	0.000981749
B 244/16 A	summer 2016	1	c	0	0	0	0	0	0	0	0	0	0	0.4125	0.4131	0	0	0	0	0	0	0	0.113	1.659	1.3733	1.9681	3.5503	0	9.4893	4.0396	5.4497	9.4893	0	1	0
B 244/16 B	summer 2016	1	c	0	0	0.0955	0.6412	0	0	0	0	0	0	1.823	3.0471	0	0	0	0	0	0	0.2403	1.0262	5.4243	8.2865	5.86	19.4752	0	45.9193	13.4431	32.4762	45.9193	0	1	0
B 244/16 C	summer 2016	1	c	0	0	0.4224	1.5784	0	0	0	0	0	0	8.0477	6.07	0	0	0	0	0	0	1.5675	2.95	22.5102	23.0574	25.8034	42.9306	0	134.938	58.3512	76.5864	134.938	0	1	0
B 246/16 A	summer 2016	1	e	0	0	0	0.297	0	0	0	0	0	0	1.6067	2.4411	0	0	0	0	0	0	0.1532	0.7769	4.1971	9.1998	4.5675	15.5714	0	38.8107	10.5245	28.2862	38.8107	0	1	0
B 246/16 B	summer 2016	1	e	0	0	0.0955	0.8311	0	0	0	0	0	0	1.4897	4.8903	0	0	0	0	0	0	0.1501	1.0513	5.3271	13.4869	4.828	28.2281	0	60.3781	11.8904	48.4877	60.3781	0	1	0
B 246/16 C	summer 2016	1	e	0	0	0	0.297	0	0	0	0	0	0	0.7976	1.3453	0	0	0	0	0	0	0	0.3375	1.7202	4.5031	1.9809	9.8947	0	20.8763	4.4987	16.3776	20.8763	0	1	0
B 245/16 A	summer 2016	1	f	0	0	0.75705	7.408	0	0	0	0	0	0	10.6181	34.4723	0	0	0	0	0	0	2.77295	11.9903	30.0979	92.7124	30.6095	124.935	0	346.373	74.8554	271.518	346.373	0	1	0
B 245/16 B	summer 2016	1	f	0	0	0	0.297	0	0	0	0	0	0	0.5728	1.2751	0	0	0	0	0	0	0.0665	0.6223	3.3021	7.3828	2.2119	10.7765	0	26.507	6.1533	20.3537	26.507	0	1	0
B 245/16 C	summer 2016	1	f	1.1258	0	0	0	0	0	0	0	0	0	0	0	0	0	0	0	0	0	0	0	0.1995	0	0	0	0	1.3253	1.3253	0	0.1995	1.1258	0.150532	0.849468
B 247/16 A	summer 2016	1	h	0.2275	0	0	0	0	0	0	0	0	0	0	0	0	0	0.08675	0.037	0	0	0	0	0.1995	0.08035	0	0.3523	0	0.9834	0.51375	0.46965	0.63215	0.35125	0.642821	0.357179
B 247/16 B	summer 2016	1	h	0	0	0	0	0	0	0	0	0	0	0.1185	0.0893	0	0	0	0.1128	0	0	0	0	0.1995	0.6292	0.234	1.5187	0	2.902	0.552	2.35	2.7892	0.1128	0.96113	0.0388697
B 247/16 C	summer 2016	1	h	0.5334	0	0	0	0	0	0	0	0	0	0	0	0	0	0.0325	0.037	0	0	0	0	0.1995	0	0	0.1773	0	0.9797	0.7654	0.2143	0.3768	0.6029	0.384608	0.615392
B 248/16 A	summer 2016	1	i	0.2275	0	0	0	0	0	0	0	0	0	0.1185	0.2349	0	0	0.1324	0.1628	0	0	0	0	0.8381	0.974	0.7579	1.9033	0	5.3494	2.0744	3.275	4.8267	0.5227	0.902288	0.0977119
B 248/16 B	summer 2016	1	i	0.2275	0	0	0	0	0	0	0	0	0	0	0	0	0	0.0839	0.10685	0	0	0	0	0.1995	0	0.234	0.026	0	0.87775	0.7449	0.13285	0.4595	0.41825	0.523498	0.476502
B 248/16 C	summer 2016	1	i	0.9138	0	0	0	0	0	0	0	0	0	0.1185	0	0	0	0	0.037	0	0	0	0	0.5356	0.1977	0.5102	0.4574	0	2.7702	2.0781	0.6921	1.8194	0.9508	0.656776	0.343224
B 249/16 A	summer 2016	2	a	0.2275	0	0	0	0	0	0	0	0	0	0	0	0	0	0	0	0	0	0	0	0.1995	0	0.234	0.202	0	0.863	0.661	0.202	0.6355	0.2275	0.736385	0.263615
B 249/16 B	summer 2016	2	a	0.2275	0	0	0	0	0	0	0	0	0	0	0	0	0	0	0	0	0	0	0	0.1995	0	0	0	0	0.427	0.427	0	0.1995	0.2275	0.467213	0.532787
B 249/16 C	summer 2016	2	a	0	0	0	0	0	0	0	0	0	0	0	0	0	0	0	0	0	0	0	0	0.1995	0	0.234	0	0	0.4335	0.4335	0	0.4335	0	1	0
B 250/16 A	summer 2016	3	a	0	0	0	0	0	0	0	0	0	0	0.3871	0	0	0	0	0	0	0	0.0665	0	2.0364	0.4343	1.3829	0.6463	0	4.9535	3.8729	1.0806	4.9535	0	1	0
B 250/16 B	summer 2016	3	a	0	0	0.0955	0	0	0	0	0	0	0	0.6904	0.0527	0	0	0	0	0	0	0.1372	0.113	3.2418	1.0663	2.2699	1.6397	0	9.3065	6.4348	2.8717	9.3065	0	1	0
B 250/16 C	summer 2016	3	a	0	0	0	0	0	0	0	0	0	0	0.4688	0	0	0	0	0	0	0	0.0665	0	2.6372	0.5574	1.7413	1.0737	0	6.5449	4.9138	1.6311	6.5449	0	1	0
B 251/16 A	summer 2016	6	a	0	0	0	0	0	0	0	0	0	0	0	0	0	0	0	0	0	0	0	0	0	0	0	0	0	0	0	0	0	0
B 251/16 B	summer 2016	6	a	0	0	0	0	0	0	0	0	0	0	0	0	0	0	0	0	0	0	0	0	0	0	0	0	0	0	0	0	0	0
B 251/16 C	summer 2016	6	a	0	0	0	0	0	0	0	0	0	0	0	0	0	0	0	0	0	0	0	0	0	0	0	0	0	0	0	0	0	0
B 252/16 A	summer 2016	6	b	0	0	0	0	0	0	0	0	0	0	0	0	0	0	0	0	0	0	0	0	0	0	0	0	0	0	0	0	0	0
B 252/16 B	summer 2016	6	b	0	0	0	0	0	0	0	0	0	0	0	0	0	0	0	0	0	0	0	0	0	0	0	0	0	0	0	0	0	0
B 253/16 A	summer 2016	8	a	0.691	0	0	0	0	0	0	0	0	0	0.3082	0.1985	0	0	0	0	0	0	0	0	0.7225	0.8862	0.234	0.645	0	3.6854	1.9557	1.7297	2.9944	0.691	0.812503	0.187497
B 253/16 B	summer 2016	8	a	0	0	0	0.297	0	0	0	0	0	0	0.6864	2.56	0	0	0	0.1983	0	0	0.1638	1.1217	1.0343	9.8319	0.7821	2.8243	0	19.4998	2.6666	16.8332	19.3015	0.1983	0.989831	0.0101693
B 253/16 C	summer 2016	8	a	0	0	0	0	0	0	0	0	0	0	0.1185	0.021	0	0	0	0	0	0	0	0	0.4364	0.187	0.5256	0.2891	0	1.5776	1.0805	0.4971	1.5776	0	1	0
B 254/16 A	summer 2016	8	b	0	0	0	0	0	0	0	0	0.9894	0	0	0	0	0	0.8361	0.2591	0	0	0	0	0.4884	0.0911	0.6511	0.2078	0	3.523	2.965	0.558	1.4384	2.0846	0.408288	0.591712
B 254/16 B	summer 2016	8	b	0	0	0	0	0	0	0	0	3.1756	0	0.1185	0	0	0	2.6999	1.385	0	0	0	0	0.1995	0.029	0.234	0.1785	0	8.02	6.4275	1.5925	0.7595	7.2605	0.0947007	0.905299
B 254/16 C	summer 2016	8	b	0	0	0	0	0	0	0	0	0.5004	0	0.1185	0.1056	0	0	0.4345	0.1956	0	0	0	0	0.1995	0.3022	0.234	0.4875	0	2.5778	1.4869	1.0909	1.4473	1.1305	0.561448	0.438552
B 255/16 A	summer 2016	9	c	0	0	0	0	0	0	0	0	0	0	0	0.08985	0	0	0	0	0	0	0	0	0.1995	0.1059	0.234	0.24885	0	0.8781	0.4335	0.4446	0.8781	0	1	0
B 255/16 B	summer 2016	9	c	0	0	0	0	0	0	0	0	0	0	0	0	0	0	0	0	0	0	0	0	0.1995	0	0.234	0	0	0.4335	0.4335	0	0.4335	0	1	0
B 255/16 C	summer 2016	9	c	0	0	0	0	0	0	0	0	0	0	0.1185	0.021	0	0	0	0	0	0	0	0	0.72035	0.12695	0.9136	0.24035	0	2.14075	1.75245	0.3883	2.14075	0	1	0
B 257/16 A	summer 2016	10	a	0	0	0	0	0	0	0	0	0	0	0	0	0	0	0	0	0	0	0	0	0.1995	0	0.234	0	0	0.4335	0.4335	0	0.4335	0	1	0
B 257/16 B	summer 2016	10	a	0	0	0	0	0	0	0	0	0	0	0	0	0	0	0.1333	0.1195	0	0	0	0	0.1995	0.029	0.234	0.0971	0	0.8124	0.5668	0.2456	0.5596	0.2528	0.688823	0.311177
B 257/16 C	summer 2016	10	a	0	0	0	0	0	0	0	0	0	0	0	0	0	0	0	0	0	0	0.2215	0	1.3809	0.4389	0.9536	0.3723	0	3.3672	2.556	0.8112	3.3672	0	1	0
B 256/16 A	summer 2016	10	c	0	0	0	0	0	0	0	0	0	0	0.2398	0	0	0	0	0.037	0	0	0.1331	0	0.8656	0.0741	0.6529	0.1463	0	2.1488	1.8914	0.2574	2.1118	0.037	0.982781	0.0172189
B 258/16 A	summer 2016	11	a	0	0	0.0955	0	0	0	0	0	0.9361	1.2545	2.453	0.3745	0	0	0	1.0534	0	0	0.6335	0.3694	10.8232	3.6654	7.274	4.0952	0	33.0277	22.2153	10.8124	29.7837	3.244	0.901779	0.0982206
B 258/16 B	summer 2016	11	a	0	0	0.0955	0	0	0	0	0	0.3381	0.4941	1.6078	0.2489	0	0	0	0.4509	0	0	0.43	0.113	8.1838	2.4111	4.9633	2.7533	0	22.0898	15.6185	6.4713	20.8067	1.2831	0.941914	0.0580856
B 258/16 C	summer 2016	11	a	0	0	0	0	0	0	0	0	0	0	0	0	0	0	0	0	0	0	0	0	0.6642	0.1282	0.234	0.259	0	1.2854	0.8982	0.3872	1.2854	0	1	0
B 260/16 A	summer 2016	12	a	0	0	0	0	0	0	0	0	0	0	0	0.0648	0	0	0.0788	0.1667	0	0	0	0	0.1995	0.3087	0.234	0.4237	0	1.4762	0.5123	0.9639	1.2307	0.2455	0.833695	0.166305
B 260/16 B	summer 2016	12	a	0	0	0	0	0	0	0	0	0	0	0	0	0	0	0	0	0	0	0	0	0.1995	0	0.234	0	0	0.4335	0.4335	0	0.4335	0	1	0
B 260/16 C	summer 2016	12	a	0	0	0	0	0	0	0	0	0	0	0	0	0	0	0.2678	0.4117	0	0	0	0	0.4397	0	0.5559	0	0	1.6751	1.2634	0.4117	0.9956	0.6795	0.594353	0.405647
B 261/16 A	summer 2016	13	a	0	0	0	0	0	0	0	0	0	0	0	0	0	0	0	0	0	0	0	0	0	0	0	0	0	0	0	0	0	0
B 261/16 B	summer 2016	13	a	0	0	0	0	0	0	0	0	0	0	0	0	0	0	0	0	0	0	0	0	0	0	0	0	0	0	0	0	0	0
B 261/16 C	summer 2016	13	a	0	0	0	0	0	0	0	0	0	0	0	0	0	0	0	0	0	0	0	0	0	0	0	0	0	0	0	0	0	0
B 262/16 A	summer 2016	13	b	0	0	0	0	0	0	0	0	0	0	0.3144	0.0437	0	0	0	0	0	0	0.1926	0.113	0.8338	0.8483	0.819	0.4241	0	3.5889	2.1598	1.4291	3.5889	0	1	0
B 262/16 B	summer 2016	13	b	0	0	0.0955	0	0	0	0	0	0	0	0.4735	0	0	0	0	0	0	0	0.3203	0	2.0321	0.3625	2.267	0.2324	0	5.7833	5.1884	0.5949	5.7833	0	1	0
B 262/16 C	summer 2016	13	b	0	0	0	0	0	0	0	0	0	0	0.3345	0	0	0	0	0	0	0	0.1684	0	0.9855	0.0735	1.0712	0.026	0	2.6591	2.5596	0.0995	2.6591	0	1	0
B 263/16 A	summer 2016	13	c	0	0	0	0	0	0	0	0	0	0	0.8031	0	0	0	0	0	0	0	0.1619	0	0.7909	0.029	1.122	0.026	0	2.9329	2.8779	0.055	2.9329	0	1	0
B 263/16 B	summer 2016	13	c	0.2275	0	0	0	0	0	0	0	0	0	0.1185	0	0	0	0	0	0	0	0	0	0.1995	0	0.234	0	0	0.7795	0.7795	0	0.552	0.2275	0.708146	0.291854
B 263/16 C	summer 2016	13	c	0.2275	0	0	0	0	0	0	0	0	0	0.5052	0	0	0	0	0	0	0	0.0665	0	0.4928	0.029	0.5002	0.0569	0	1.8781	1.7922	0.0859	1.6506	0.2275	0.878867	0.121133
B 264/16 A	summer 2016	13	d	0	0	0	0	0	0	0	0	0	0	0.1185	0	0	0	0	0	0	0	0.0665	0	0.4133	0	0.4783	0	0	1.0766	1.0766	0	1.0766	0	1	0
B 264/16 B	summer 2016	13	d	0	0	0.8196	0	0	0	0	0	0	0	5.362	0.1715	0	0	0	0	0	0	1.4167	0.113	7.4685	0.8727	11.2614	0.9493	0	28.4347	26.3282	2.1065	28.4347	0	1	0
B 264/16 C	summer 2016	13	d	0	0	0.0955	0	0	0	0	0	0	0	0.7644	0.021	0	0	0	0	0	0	0.287	0	1.5467	0.1864	1.9724	0.2344	0	5.1078	4.666	0.4418	5.1078	0	1	0
B 266/16 A	summer 2016	14	a	0	0	0	0	0	0	0	0	0	0	0.1185	0.021	0	0	0	0	0	0	0	0	0.1995	0.3839	0.234	0.2217	0	1.1786	0.552	0.6266	1.1786	0	1	0
B 266/16 B	summer 2016	14	a	0	0	0	0	0	0	0	0	0	0	0.2927	0.0764	0	0	0	0.1036	0	0	0.2294	0.113	1.1781	1.3476	0.6681	0.7634	0	4.7723	2.3683	2.404	4.6687	0.1036	0.978291	0.0217086
B 266/16 C	summer 2016	14	a	0	0.026	0	0	0	0	0	0	0	0	0.464	0.628	0	0	0	0.3212	0	0	0.2179	0.4295	1.3002	4.1254	0.7381	2.1803	0	10.4306	2.7202	7.7104	10.0834	0.3472	0.966713	0.0332867
B 265/16 A	summer 2016	14	c	0	0	0	0	0	0	0	0	0	0	0	0	0	0	0	0.1223	0	0	0	0	0	0.029	0	0.026	0	0.1773	0	0.1773	0.055	0.1223	0.310209	0.689791
B 265/16 B	summer 2016	14	c	0.2275	0	0	0	0	0	0	0	0	0	0	0	0	0	0	0	0	0	0	0	0.1995	0	0	0	0	0.427	0.427	0	0.1995	0.2275	0.467213	0.532787
B 265/16 C	summer 2016	14	c	0.4933	0	0	0	0	0	0	0	0	0	0	0	0	0	0	0.1454	0	0	0	0	0.1995	0.0875	0	0.0989	0	1.0246	0.6928	0.3318	0.3859	0.6387	0.376635	0.623365
B 267/16 A	summer 2016	15	a	0.2275	0	0.0955	0	0	0	0	0	0.79445	0	0.73845	0.04845	0	0	0.71815	0.34265	0	0	0.24715	0	1.83125	0.43545	1.69775	0.4993	0	7.67605	6.3502	1.32585	5.5933	2.08275	0.728669	0.271331
B 267/16 B	summer 2016	15	a	0.2275	0	0.2936	0	0	0	0	0	0.141	0	1.4943	0.021	0	0	0.20335	0	0	0	0.90345	0	5.79845	0.13625	6.80555	0.14045	0	16.1649	15.8672	0.2977	15.5931	0.57185	0.964624	0.035376
B 267/16 C	summer 2016	15	a	0	0	0.3955	0.297	0	0	0	0	0.5057	0	3.05	1.3116	0	0	0.43115	0.70905	0	0	0.8378	0.7451	6.7737	6.25405	6.76	7.0863	0	35.157	18.7538	16.4031	33.511	1.6459	0.953184	0.0468158
B 268/16 A	summer 2016	17	a	0	0	0	0	0	0	0	0	0	0	0	0	0	0	0	0	0	0	0	0	0.1995	0	0.234	0	0	0.4335	0.4335	0	0.4335	0	1	0
B 268/16 B	summer 2016	17	a	0	0	0	0	0	0	0	0	0.141	0.4381	0.1185	0.0986	0	0	0.2133	1.9206	0	0	0	0.113	0.5408	1.624	0.234	1.2375	0	6.6794	1.2476	5.4318	3.9664	2.713	0.593826	0.406174
B 268/16 C	summer 2016	17	a	0	0	0	0	0	0	0	0	0	0	0.2535	0.0909	0	0	0	0	0	0	0	0.113	0.6615	1.1576	0.5141	0.9802	0	3.7708	1.4291	2.3417	3.7708	0	1	0
B 269/16 A	summer 2016	19	a	0	0	0.0955	1.0632	0	0	0	0	0	0	1.1018	1.9434	0	0	0	0	0	0	0.2814	0.8059	1.6162	7.8507	2.8034	7.5816	0	25.1431	5.8983	19.2448	25.1431	0	1	0
B 269/16 B	summer 2016	19	a	0	0	0	0.7085	0	0	0	0	0	0	0.8736	1.6878	0	0	0	0	0	0	0.2713	0.5437	1.2913	6.0332	1.8742	6.6657	0	19.9493	4.3104	15.6389	19.9493	0	1	0
B 269/16 C	summer 2016	19	a	0	0	0	0	0	0	0	0	0	0	0	0	0	0	0	0	0	0	0	0	0.1995	0.0741	0	0.1404	0	0.414	0.1995	0.2145	0.414	0	1	0
B 270/16 A	summer 2016	19	c	0	0	0	0	0	0	0	0	0	0	0	0.0747	0	0	0	0	0	0	0	0.113	0.4046	0.8958	0.234	0.774	0	2.4961	0.6386	1.8575	2.4961	0	1	0
B 270/16 B	summer 2016	19	c	0	0	0.5893	0.297	0	0	0	0	0	0	2.9278	0.9174	0	0	0	0	0	0	1.3026	0.5876	8.2858	5.5819	7.8792	6.1342	0	34.5028	20.9847	13.5181	34.5028	0	1	0
B 270/16 C	summer 2016	19	c	0	0	0	0	0	0	0	0	0	0	0.2638	0.2505	0	0	0	0	0	0	0.167	0.113	0.9922	1.8002	0.7667	1.7898	0	6.1432	2.1897	3.9535	6.1432	0	1	0
B 271/16 A	summer 2016	19	d	0	0	0	0	0	0	0	0	0	0	0.1185	0.021	0	0	0.107	0	0	0	0	0.113	0.1995	0.957	0.234	0.3851	0	2.1351	0.659	1.4761	2.0281	0.107	0.949885	0.0501147
B 271/16 B	summer 2016	19	d	0	0	0	0	0	0	0	0	0	0	0.3998	0.1096	0	0	0	0.3511	0	0	0.0665	0.113	0.8864	2.0057	0.7937	1.1155	0	5.8413	2.1464	3.6949	5.4902	0.3511	0.939894	0.0601065
B 271/16 C	summer 2016	19	d	0.2275	0.026	0	0	0	0	0	0	0	0	0.1185	0	0	0	0	0.1294	0	0	0	0	0.4562	0.3781	0.234	0.3058	0	1.8755	1.0362	0.8393	1.4926	0.3829	0.795841	0.204159
B 272/16 A	summer 2016	20	a	0.2275	0	0	0	0	0	0	0	0	0	1.4187	0.0605	0	0	0	0	0	0	0.6539	0	4.7461	0.6939	4.1644	0.784	0	12.749	11.2106	1.5384	12.5215	0.2275	0.982155	0.0178445
B 272/16 B	summer 2016	20	a	0	0	0.7915	0	0	0	0	0	0	0	9.9354	0.021	0	0	0	0	0	0	2.0201	0	17.9626	0.0781	16.796	0.141	0.0896	47.8353	47.5952	0.2401	47.8353	0	1	0
B 272/16 C	summer 2016	20	a	0	0	4.9715	0.297	0	0	0	0	0	0	61.2033	0.6325	0	0	0	0	0	0	12.5406	1.5688	122.198	5.6539	115.812	6.1274	0.3427	331.348	317.069	14.2796	331.348	0	1	0
B 273/16 A	summer 2016	21	a	0.5964	0.026	0	0	0	0	0	0	0	0	0.5596	0.1523	0	0	0	0	0	0	0.1718	0.113	1.7578	1.2415	1.3015	1.4906	0	7.4105	4.3871	3.0234	6.7881	0.6224	0.916011	0.0839889
B 273/16 B	summer 2016	21	a	0.2275	0	0	0	0	0	0	0	0	0	0	0	0	0	0	0	0	0	0	0	0.1995	0	0.234	0	0	0.661	0.661	0	0.4335	0.2275	0.655825	0.344175
B 273/16 C	summer 2016	21	a	0.6081	0.026	0	0	0	0	0	0	0	0	0.8707	0	0	0	0	0	0	0	0.3706	0	3.4527	0.3465	2.166	0.3502	0	8.1908	7.4681	0.7227	7.5567	0.6341	0.922584	0.0774161
B 274/16 A	summer 2016	21	b	1.1244	0.026	0	0	0	0	0	0	0	0	0.8903	0.0921	0	0	0	0	0	0	0.2841	0.113	4.2346	1.1973	2.4714	1.075	0	11.5082	9.0048	2.5034	10.3578	1.1504	0.900036	0.0999635
B 274/16 B	summer 2016	21	b	0	0	0	0	0	0	0	0	0	0	0	0.021	0	0	0	0	0	0	0	0	0.1995	0.2323	0.234	0.2632	0	0.95	0.4335	0.5165	0.95	0	1	0
B 274/16 C	summer 2016	21	b	0	0	0	0	0	0	0	0	0	0	0	0	0	0	0	0	0	0	0	0	0.4311	0.227	0.234	0.2621	0	1.1542	0.6651	0.4891	1.1542	0	1	0
B 275/16 A	summer 2016	22	a	0	0	0	0	0	0	0	0	0	0	0.7718	0.1913	0	0	0	0	0	0	0.2734	0.113	1.7447	0.9232	1.5954	1.1091	0	6.7219	4.3853	2.3366	6.7219	0	1	0
B 275/16 B	summer 2016	22	a	0.2275	0	0	0	0	0	0	0	0	0	0	0	0	0	0	0	0	0	0	0	0.1995	0	0.234	0	0	0.661	0.661	0	0.4335	0.2275	0.655825	0.344175
B 275/16 C	summer 2016	22	a	0.2275	0	0	0	0	0	0	0	0	0	0	0	0	0	0	0	0	0	0	0	0	0	0	0	0	0.2275	0.2275	0	0	0.2275	0	1
B 276/16 A	summer 2016	25	a	0	0	0	0.297	0	0	0	0	0	0	0	0.2658	0	0	0	0	0	0	0	0.285	0.1995	0.5108	0.234	0.418	0	2.2101	0.4335	1.7766	2.2101	0	1	0
B 276/16 B	summer 2016	25	a	0	0	0	0	0	0	0	0	0.141	0.4381	0.1185	0.0986	0	0	0.2133	1.9206	0	0	0	0.113	0.5408	1.624	0.234	1.2375	0	6.6794	1.2476	5.4318	3.9664	2.713	0.593826	0.406174
B 276/16 C	summer 2016	25	a	0.2275	0	0	0	0	0	0	0	0	0	0.2535	0.0909	0	0	0	0	0	0	0	0.113	0.6615	1.1576	0.5141	0.9802	0	3.9983	1.6566	2.3417	3.7708	0.2275	0.943101	0.0568992
B 312/16 A	summer 2016	29	a	0.2275	0.2008	2.1807	3.844	0	0	0	0	0.455	4.2391	5.3378	2.9103	0	0	1.0228	4.1452	0	0	1.552	1.6827	11.5542	10.438	7.8564	6.3548	0.2362	64.2375	30.4226	33.8149	53.9471	10.2904	0.839807	0.160193
B 312/16 B	summer 2016	29	a	0.2275	0.1939	6.0493	7.328	0	0	0	0	0.419	1.4387	8.0107	2.0552	0	0	0.7125	1.4051	0	0	3.5734	2.5763	29.8463	11.3921	18.9138	6.845	0.221	101.208	67.9735	33.2343	96.8111	4.3967	0.956558	0.0434423
B 312/16 C	summer 2016	29	a	0.2275	0.2311	16.3808	25.55	0	0	0	0	0.5654	6.069	24.9404	9.8893	0	0	1.6665	5.809	0	0	8.0915	9.0778	65.31	56.2769	47.0033	36.3668	0	313.455	164.185	149.27	298.887	14.5685	0.953523	0.0464771
B 313/16 A	summer 2016	29	b	0.2275	0	5.1447	18.9076	0	0	0	0	0.3408	0.5352	11.1515	10.4959	0	0	0.3231	0.5474	0	0	2.2874	5.9468	15.8681	46.6825	16.0861	38.1979	0.2359	172.978	51.6651	121.313	171.004	1.974	0.988588	0.0114118
B 313/16 B	summer 2016	29	b	0.2275	0	15.4675	39.1004	0	0	0	0	0	0.3842	34.7436	24.4736	0	0	0.3027	0.4207	0	0	7.3616	12.9538	63.1556	109.988	58.5976	78.4815	0	445.658	179.856	265.802	444.323	1.3351	0.997004	0.00299579
B 313/16 C	summer 2016	29	b	0.2275	0.1936	5.0652	21.5563	0	0	0	0	0	0.3225	11.0596	15.1998	0	0	0.3034	0.366	0	0	2.2871	7.977	16.352	60.5759	15.7869	39.1805	0.2366	196.69	51.3183	145.372	195.277	1.413	0.992816	0.0071839
B 277/16	summer 2016	30	a	6.3742	2.8826	0	0	0	0	0	0	0	0	0	0	0	0	0	0	0	0	0	0	0.1995	0	0.234	0	0	9.6903	6.8077	2.8826	0.4335	9.2568	0.0447355	0.955265
B 278/16	summer 2016	30	a	0.5229	0.20875	0	0	0	0	0	0	0.4625	0	0	0	0	0	0	0.3991	0	0	0	0	0.1995	0	0.234	0.2287	0	2.25545	1.4189	0.83655	0.6622	1.59325	0.2936	0.7064
B 279/16 A	summer 2016	32	a	0.2275	0	0	0	0	0	0	0	0	0	0	0	0	0	0	0	0	0	0	0	0.1995	0	0.234	0.2332	0	0.8942	0.661	0.2332	0.6667	0.2275	0.745583	0.254417
B 279/16 B	summer 2016	32	a	0.2275	0	0	0	0	0	0	0	0	0	0	0	0	0	0	0	0	0	0	0	0.1995	0.2145	0.234	0.2364	0.2229	1.3348	0.8839	0.4509	1.1073	0.2275	0.829562	0.170438
B 279/16 C	summer 2016	32	a	0	0	0	0.297	0	0	0	0	0	0.3814	0.4611	0.2864	0	0	0	0.4421	0	0	0	0.2916	0.5508	0.7123	0.5949	0.7567	0.2526	5.0269	1.8594	3.1675	4.2034	0.8235	0.836181	0.163819
B 280/16 A	summer 2016	33	a	0.2275	0.1829	0	0	0	0	0	0	0	0	0.3965	0	0	0	0	0	0	0	0	0	0.4526	0.2627	0.234	0.2785	0.2277	2.2624	1.5383	0.7241	1.852	0.4104	0.8186	0.1814
B 280/16 B	summer 2016	33	a	0.2275	0.1967	0	0.297	0	0	0	0	0	0	0.6113	0.2955	0	0	0	0	0	0	0.4051	0.3172	1.0877	0.9746	1.0195	1.0124	0.234	6.6785	3.5851	3.0934	6.2543	0.4242	0.936483	0.0635173
B 280/16 C	summer 2016	33	a	0.2275	0	0	0	0	0	0	0	0	0	0	0	0	0	0	0	0	0	0	0	0.1995	0	0.234	0	0.2202	0.8812	0.8812	0	0.6537	0.2275	0.741829	0.258171
B 281/16 A	summer 2016	34	a	0	0	1.1087	0	0	0	0	0	0	0	8.6028	0	0	0	0	0	0	0	1.7055	0	14.1759	0.1249	22.262	0.0904	0.2059	48.2761	48.0608	0.2153	48.2761	0	1	0
B 281/16 B	summer 2016	34	a	0	0	0.5346	0	0	0	0	0	0	0	5.1337	0	0	0	0	0	0	0	0.9836	0	8.0984	0.0836	10.8142	0.026	0.0533	25.7274	25.6178	0.1096	25.7274	0	1	0
B 281/16 C	summer 2016	34	a	0	0	0.3687	0	0	0	0	0	0	0	3.9149	0.1103	0	0	0.0724	0	0	0	0.6829	0	5.6564	0.9795	7.6435	0.6712	0.0646	20.1644	18.4034	1.761	20.092	0.0724	0.99641	0.00359049
B 282/16 A	summer 2016	34	b	0	0	1.0442	0	0	0	0	0	0	0	14.583	0.021	0	0	0	0	0	0	2.8335	0	17.9572	0.2085	25.0629	0.1832	0.0195	61.913	61.5003	0.4127	61.913	0	1	0
B 282/16 B	summer 2016	34	b	0	0	2.5716	0	0	0	0	0	0	0	32.4972	0.3109	0	0	0	0	0	0	5.8305	0	38.9227	0.6425	51.3932	0.5855	0.0195	132.774	131.235	1.5389	132.774	0	1	0
B 282/16 C	summer 2016	34	b	0.2275	0	2.3387	0	0	0	0	0	0	0	35.1318	0.4925	0	0	0	0	0	0	4.683	0.113	38.6052	1.5834	51.2514	1.6409	0	136.067	132.238	3.8298	135.84	0.2275	0.998328	0.00167197
B 283/16 A	summer 2016	34	c	0	0	1.2978	0	0	0	0	0	0	0	20.498	0.3032	0	0	0	0.037	0	0	2.972	0.113	21.7813	1.772	28.9364	1.8122	0	79.5229	75.4855	4.0374	79.4859	0.037	0.999535	0.000465275
B 283/16 B	summer 2016	34	c	0	0	1.3315	0	0	0	0	0	0	0	19.0999	0.0491	0	0	0	0	0	0	3.1234	0	24.1406	0.2347	33.5601	0.2295	0	81.7688	81.2555	0.5133	81.7688	0	1	0
B 283/16 C	summer 2016	34	c	0	0	1.3411	0	0	0	0	0	0	0	20.5001	0.1552	0	0	0	0	0	0	2.2557	0	14.1727	0.2731	20.7001	0.2828	0	59.6808	58.9697	0.7111	59.6808	0	1	0
B 284/16 A	summer 2016	35	a	0	0	14.2446	111.309	0	0	0	0	0.3664	1.1308	503.905	324.808	0	0	0.3779	1.4109	0	0	99.5146	119.618	205.22	710.471	591.054	629.894	0	3313.32	1414.68	1898.64	3310.04	3.286	0.999008	0.000991754
B 284/16 B	summer 2016	35	a	0	0	10.1267	25.9546	0	0	0	0	0.3671	0.417	464.093	100.187	0	0	0.38	0.497	0	0	135.998	30.449	481.543	354.212	608.979	296.935	0	2510.14	1701.49	808.652	2508.48	1.6611	0.999338	0.000661756
B 285/16 A	summer 2016	37	b	0	0	0	0	0	0	0	0	0	0	0	0	0	0	0	0	0	0	0	0	0	0	0	0	0	0	0	0	0	0
B 285/16 B	summer 2016	37	b	0	0	0	0	0	0	0	0	0	0	0	0	0	0	0.0325	0	0	0	0	0	0	0	0	0	0	0.0325	0.0325	0	0	0.0325	0	1
B 285/16 C	summer 2016	37	b	0	0	0	0	0	0	0	0	0	0	0	0	0	0	0	0	0	0	0	0	0	0	0	0	0	0	0	0	0	0
B 286/16 A	summer 2016	38	a	0	0	0	0	0	0	0	0	0	0.161	0.1185	0	0	0	0.2364	0.23425	0	0	0	0	0.1995	0	0.234	0	0	1.18365	0.7884	0.39525	0.552	0.63165	0.466354	0.533646
B 287/16 A	summer 2016	39	a	0	0	0	0	0	0	0	0	0	0	1.1248	0.0895	0	0	0	0	0	0	0.6464	0.113	4.205	1.5978	1.9943	0.6637	0	10.4345	7.9705	2.464	10.4345	0	1	0
B 287/16 B	summer 2016	39	a	0	0	0	0	0	0	0	0	0	0	0.2934	0	0	0	0	0	0	0	0.2025	0	1.4223	0.3386	0.8416	0.1441	0	3.2425	2.7598	0.4827	3.2425	0	1	0
B 287/16 C	summer 2016	39	a	0	0	0	0	0	0	0	0	0	0	0.7062	0.2469	0	0	0	0	0	0	0.2593	0.113	2.0267	2.1557	1.3182	1.3364	0	8.1624	4.3104	3.852	8.1624	0	1	0
B 288/16 A	summer 2016	41	a	0	0	0	0	0	0	0	0	0	0	0	0	0	0	0	0	0	0	0	0	0.1995	0	0.234	0	0	0.4335	0.4335	0	0.4335	0	1	0
B 288/16 B	summer 2016	41	a	0.2275	0	0	0	0	0	0	0	0	0	0	0	0	0	0	0	0	0	0	0	0	0	0.234	0	0	0.4615	0.4615	0	0.234	0.2275	0.507042	0.492958
B 288/16 C	summer 2016	41	a	0.2275	0	0	0	0	0	0	0	0	0	0	0	0	0	0	0	0	0	0	0	0	0	0	0	0	0.2275	0.2275	0	0	0.2275	0	1
B 289/16 A	summer 2016	42	a	0	0.0662	0.0955	1.4425	0	0	0	0	0	0.3402	1.0445	3.9807	0	0	0.0687	0.3699	0	0	0.6591	4.3862	3.5376	23.0905	2.1101	11.8089	0	53.0006	7.5155	45.4851	52.1556	0.845	0.984057	0.0159432
B 289/16 B	summer 2016	42	a	0	0	0.0955	0	0	0	0	0	0	0.3904	2.9491	0.5225	0	0	0.1116	0.5513	0	0	1.1284	0.2776	6.4286	2.6399	4.7011	1.3715	0	21.1675	15.4143	5.7532	20.1142	1.0533	0.95024	0.0497602
B 289/16 C	summer 2016	42	a	0	0	0	0.297	0	0	0	0	0	0	1.1454	2.1519	0	0	0	0.037	0	0	0.6308	1.8858	3.6831	12.1491	2.417	7.0887	0	31.4858	7.8763	23.6095	31.4488	0.037	0.998825	0.00117513
